# Supplementary material for: Organic acid and sugar components accumulation and flavor associated metabolites dynamic changes in yellow- and white-fleshed seedless loquats (Eriobotrya japonica)
Source: Food Chem X. 2023 Dec 6;21:101046. doi: 10.1016/j.fochx.2023.101046 (PMC10762357; doi:10.1016/j.fochx.2023.101046)
Supplement: Supplementary data 2 [file mmc2.xlsx]

## Sheet: S1 
Table S1 The Plant Material Information in the Reseach
Cultivar Name	DWX-3x	HJWH No.1	WHZY	HYWH No.1
Ploidy	Triploid	Triploid	Triploid	Triploid
Fruit color	Yellow-fleshed	Yellow-fleshed	White-fleshed	White-fleshed
Number of chromosomes	2n=3x=51	2n=3x=51	2n=3x=51	2n=3x=51
Genetic background	Selection from the seedlings of diploid cultivar DaWuXing (2n=2x=34)	Selection from the seedlings of diploid cultivar JinFeng (2n=2x=34)	Selection from the seedlings of diploid cultivar Changbai No.1(2n=2x=34)	Selection from the seedlings of diploid cultivar Changbai No.1(2n=2x=34)
Triploid formation	Naturally	Naturally	Naturally	Naturally
Line Number	A322	D425	Q11	Q27
Chinese Name	‘大五星三倍体’	‘华金无核1号’	‘无核早玉’	‘华玉无核1号’
Chinese Name Meaning	A seedless loquat whose bottom of the fruit is shaped like a five-pointed star	The No. 1 ranked yellow-fleshed seedless domesticated loquat in China	An early-ripening white-fleshed seedless loquat as radiant as jade	A white-fleshed seedless loquat grown in China and the flesh is as white as jade.
More Information	DWX-3x was selected from the seedlings of DWX. The cultivar DWX is a high-quality diploid loquat variety breeding through selection in Longquanyi District (Sichuan, China), and is also the most common yellow-fleshed loquat in the market currently. In 2000，our laboratory planted DWX in the experimental field in Xiema Town, and after years of observation and screening, 8 triploid lines were obtaine…	In this manuscript, HJWH No.1 is a new yellow-fleshed and seedless triploid loquat cultivar selected from the seedlings of Jinfeng. In 1997, the seeds of diploid yellow-fleshed loquat Jinfeng(2n=2x=34) were collected from Luzhou, Sichuan Province. After sowing, a naturally variant polyploid line (D425) was obtained from seedlings. It was determined to be triploid (2n=3x=51) by chromosome reexamin…	For the white-fleshed loquat WHZY and HYWH No.1, which was used to verify the results in following experiments, they are new white-fleshed and seedless triploid loquat cultivar selected from the seedlings of Changbai No.1. In 2004, Changbai No.1 loquat seeds (2n=2x=34) were collected from the Fujian Academy of Agricultural Sciences for seed screening, and 2 triploid (2n=3x=51) seedlings (Line num…
Note: We employed a random sampling approach. Our sampling framework is based on the list of seedless loquat resources from the resource nursery at Southwest University (Chongqing, China). This nursery contains abundant triploid seedless loquats. These above varieties now have about 20-30 trees each, and each tree can provide 100-200 independent fruits for sampling. In the sampling process, we fi…

## Sheet: S2
Supplementary Table S2. Metabolite annotation and documentation for metabolomic
Experiment title:	Organic acid and sugar components accumulation and flavor associated metabolites dynamic changes in yellow- and white-fleshed seedless loquats
Organism/Plant species:	Triploid loquats (Eriobotrya japonica)
Organ/tissue:	Fruit flesh
Analytical tool:	UPLC-QTTRAP-ESI-MS/MS
More information	https://data.mendeley.com/drafts/mp4bryvnxw
Putative Name- putative identification of the metabolite
Mol. Formula- molecular formula of the metabolite or its FA adduct;
Theor. m/z- theoretical monoisotopic mass calculated for the ion (M-H)- , (M+H)+ or (M+FA)-
m/z error - difference between theoretical and found m/z values in ppm
MSMS fragments- fragments, obtained from the ion (M-H)- , (M+H)+ or (M+FA)-
Identification level: Substance identification level, A: The sample substance secondary mass spectrum, RT and database substances are consistent; B: The sample substances Q1, Q3, RT, DP, CE are consistent with the database substances.
International identifie (*optional): identifier from database such such as: HMDB, KEGG, PubChem, KNApSAcK, ect.
Putative Name	The molecular weight of each precursor ion (Da)	The molecular weight of each daugther ion (Da)	m/z error	α error	Default values for α error by IUPAC	Theor.Molecular Weight (Da)	Mol. Formula	MS/MS Fragments	Class I	Class II	CAS	Identification level	HJWH No.1-GF1	HJWH No.1-GF2	HJWH No.1-GF3	HJWH No.1-CT1	HJWH No.1-CT2	HJWH No.1-CT3	HJWH No.1-FR1	HJWH No.1-FR2	HJWH No.1-FR3	WHZY-GF1	WHZY-GF2	WHZY-GF3	WHZY-CT1	WHZY-CT2	WHZY-CT3	WHZY-FR1	WHZY-FR2	WHZY-FR3	mix01	mix02	mix03	mix04	cpd_ID	kegg_map
Betaine	118.09	59	1.011	0.00856127	0.05	117.079	C5H11NO2	[M+H]+	Alkaloids	Alkaloids	107-43-7	A	755390	1182800	753790	254050	261360	213470	148790	175930	197030	562140	837760	532620	254760	300260	231120	206970	200630	241990	372050	355860	327340	342740	C00719	ko00260,ko01100,ko02010
N-Benzylmethylene isomethylamine	120.08	103.05	1.007	0.00838608	0.05	119.073	C8H9N	[M+H]+	Alkaloids	Alkaloids	-	A	5469400	5325300	4241900	7155700	7151100	5755800	1475600	1217700	1910200	2827000	2660700	3059600	3477100	3249400	4042500	3052000	5326500	1466600	4017400	4039500	3918700	3746900	--	--
6-Deoxyfagomine	132.1	57.1	1.005	0.00760787	0.05	131.095	C6H13NO2	[M+H]+	Alkaloids	Alkaloids	197449-09-5	A	577280	559220	771990	263830	369860	188800	1207700	352500	234610	1042700	1155300	853030	330900	325170	568380	455640	421300	452670	490800	585460	520880	491000	--	--
Aminopurine	136.06	118.9	1.006	0.0073938	0.05	135.054	C5H5N5	[M+H]+	Alkaloids	Alkaloids	452-06-2	A	13413	10223	19069	13867	17009	8115.2	19913	32407	30300	9	9	9	22616	17237	14143	26488	40310	22700	24524	17813	15239	22138	C00147	ko00230,ko00908,ko01100
Trigonelline	138.05	94.07	1.002	0.00725824	0.05	137.048	C7H7NO2	[M+H]+	Alkaloids	Alkaloids	535-83-1	A	9	9	9	9	9	9	9	9	9	2961300	1739400	2219600	1713600	1635100	1558900	477330	524130	2012000	884910	798160	749860	747850	C01004	ko00760
Nicotine	163.12	130	1.004	0.00615498	0.05	162.116	C10H14N2	[M+H]+	Alkaloids	Alkaloids	54-11-5	B	819250	456110	609890	185490	177030	165430	272610	230660	141050	654940	697720	831180	426220	387520	496350	138920	171490	227550	402790	491840	305190	286420	C00745	ko00960,ko01110
4,5,6-Trihydroxy-2-cyclohexen-1-ylideneacetonitrile	168.07	105.03	1.011	0.00601535	0.05	167.059	C8H9NO3	[M+H]+	Alkaloids	Alkaloids	-	B	157940	146880	122980	197250	204470	173050	45992	37174	60375	85856	73909	90872	100020	90426	117610	91988	161900	45358	117170	122190	117740	105100	--	--
Cocamidopropyl betaine	343.3	240.7	1.012	0.00294786	0.05	342.288	C19H38N2O3	[M+H]+	Alkaloids	Alkaloids	4292-10-8	A	28345	26123	42523	29102	20837	36051	103990	43922	31356	74593	61397	50888	38139	31670	38175	41920	25196	39979	35946	37858	40320	40811	--	--
2-Hydroxy-5,8,11,14,17-icosapentaenoyloxy]propyl-2-(trimethylammonio)ethyl phosphate	542.32	483.25	1.003	0.00184946	0.05	541.317	C28H48NO7P	[M+H]+	Alkaloids	Alkaloids	-	A	715660	810900	1077400	743290	1062600	823680	1160700	1162200	862540	742230	722840	917650	827150	657840	677230	872100	904640	807410	717960	899480	954230	1049900	--	--
3-Hydroxypropyl palmitate glc-glucosamine	672.42	331.29	1.011	0.00150352	0.05	671.409	C31H61O14N	[M+H]+	Alkaloids	Alkaloids	-	A	138880	173290	165960	39418	64916	45809	45986	48593	41184	153390	160230	140140	160510	128940	102750	240330	235710	192480	119680	118750	123480	120120	--	--
Spermine	203.22	83	1.004	0.00494046	0.05	202.216	C10H26N4	[M+H]+	Alkaloids	Phenolamine	71-44-3	B	31855000	30761000	31825000	26313000	25797000	25905000	25598000	25177000	21852000	19856000	20892000	25309000	22009000	24510000	22273000	23757000	24821000	26168000	27186000	24271000	28832000	27150000	C00750	ko00330,ko00410,ko00480,ko01100
2-Aminoisobutyric acid	104.07	58	1.007	0.00967618	0.05	103.063	C4H9NO2	[M+H]+	Amino acids and derivatives	Amino acids and derivatives	62-57-7	B	340940	538200	534890	153080	205910	144180	220310	129480	150320	303750	340100	372480	198590	190510	205060	199720	212160	315820	215630	251840	260670	240040	C03665	--
N,N-Dimethylglycine	104.07	86	1.007	0.00967618	0.05	103.063	C4H9NO2	[M+H]+	Amino acids and derivatives	Amino acids and derivatives	1118-68-9	B	113740	127620	202350	69328	46609	48092	52555	37690	38941	58867	75784	62494	40405	45702	67430	33256	59252	55090	64948	62327	61113	60289	C01026	ko00260,ko01100
L-Serine	106	60	0.957	0.0090283	0.05	105.043	C3H7NO3	[M+H]+	Amino acids and derivatives	Amino acids and derivatives	56-45-1	A	177440	199470	129130	29372	26952	29349	58562	36650	29932	82292	103250	88629	51916	41779	58518	42220	41929	55400	58743	61928	52049	56779	C00065	ko00260,ko00261,ko00270,ko00460,ko00600,ko00630,ko00920,ko00970,ko01100,ko01110,ko01200,ko01230,ko01502,ko02010
Histamine	112.09	95	1.01	0.00901062	0.05	111.08	C5H9N3	[M+H]+	Amino acids and derivatives	Amino acids and derivatives	51-45-6	B	76488	100390	114720	158400	138370	183170	379760	420060	337010	59456	66648	76690	117590	112340	179870	112410	131030	148240	143350	150090	154340	149310	C00388	ko00340,ko01100,ko01110
L-Proline	116.07	70.1	1.007	0.0086758	0.05	115.063	C5H9NO2	[M+H]+	Amino acids and derivatives	Amino acids and derivatives	147-85-3	A	20290000	19546000	16791000	26099000	23580000	14864000	16097000	13521000	8898500	20018000	20629000	19517000	14704000	12679000	16814000	16323000	17188000	15737000	17472000	17724000	16581000	16218000	C00148	ko00330,ko00332,ko00970,ko01100,ko01110,ko01230,ko02010
N-Acetylglycine	116.04	74	-1.003	0.00864357	0.05	117.043	C4H7NO3	[M-H]-	Amino acids and derivatives	Amino acids and derivatives	543-24-8	B	28389	22973	15491	22304	21279	13411	21426	9484.4	14643	38847	18911	41859	20701	24671	24224	27434	28372	24299	21545	21070	22011	25859	--	--
L-Valine	118.09	72.1	1.011	0.00856127	0.05	117.079	C5H11NO2	[M+H]+	Amino acids and derivatives	Amino acids and derivatives	72-18-4	A	18722000	17829000	22032000	11892000	13998000	10169000	52040000	25931000	13999000	18452000	21014000	24147000	14927000	13749000	34366000	12929000	12334000	23101000	18071000	17857000	17503000	17728000	C00183	ko00280,ko00290,ko00311,ko00460,ko00770,ko00966,ko00970,ko01100,ko01110,ko01210,ko01230,ko02010
L-Threonine	120.07	74	1.012	0.00842842	0.05	119.058	C4H9NO3	[M+H]+	Amino acids and derivatives	Amino acids and derivatives	72-19-5	A	399730	380790	438300	86862	79784	63880	201690	107570	75068	297980	332650	215970	108110	97944	120550	101190	101430	74926	174520	157570	133080	145920	C00188	ko00260,ko00261,ko00290,ko00860,ko00970,ko01100,ko01110,ko01230,ko02010
L-Cysteine	120.02	62	-1	0.00833194	0.05	121.02	C3H7NO2S	[M-H]-	Amino acids and derivatives	Amino acids and derivatives	52-90-4	B	2714.5	1370.8	3191.4	2823.2	2388.8	2344	1779.4	2265.9	1174.1	858.31	5483.8	1925.8	5357.6	1916	2236.1	3014.8	1952.8	2950.9	4045.4	2186.4	2660.6	1524.8	C00097	ko00260,ko00270,ko00311,ko00332,ko00430,ko00460,ko00480,ko00730,ko00770,ko00920,ko00970,ko01100,ko01110,ko01200,ko01230,ko04122
L-PyroglutamicAcid	128.04	82.03	-1.003	0.00783349	0.05	129.043	C5H7NO3	[M-H]-	Amino acids and derivatives	Amino acids and derivatives	98-79-3	B	13302	11465	10241	18597	13850	14751	13450	8512.6	5229.2	8251.1	7892.7	12594	9810.6	8947.2	11534	9660.3	8706.5	10698	13350	10275	9097.5	11861	C01879	ko00480,ko01100
Pipecolic acid	130.09	84.08	1.011	0.00777154	0.05	129.079	C6H11NO2	[M+H]+	Amino acids and derivatives	Amino acids and derivatives	4043-87-2	B	10189000	8661900	7028200	11041000	12333000	9016300	6720300	7165600	8910500	3430700	3168400	3448900	6029400	6089000	6273800	13227000	11851000	9674000	7879700	7372600	7469700	7326500	C00408	ko00310,ko00960,ko01100,ko01110
N-Propionylglycine	130.05	86	-1.008	0.00775087	0.05	131.058	C5H9NO3	[M-H]-	Amino acids and derivatives	Amino acids and derivatives	21709-90-0	B	58826	57365	31908	97980	87877	91327	42082	57015	75498	54697	61023	71253	70869	76385	68015	61135	65432	69394	72734	66945	70381	59291	--	--
Trans-4-Hydroxy-L-proline	132.07	86	1.012	0.0076626	0.05	131.058	C5H9NO3	[M+H]+	Amino acids and derivatives	Amino acids and derivatives	51-35-4	B	103880	138380	67945	96681	62314	151510	197390	254630	203350	148810	138990	68273	194960	192400	205260	174350	238980	154150	214640	163110	156860	143610	C01157	ko00330,ko01100,ko02010
L-Aspartic Acid	132.03	88	-1.008	0.00763463	0.05	133.038	C4H7NO4	[M-H]-	Amino acids and derivatives	Amino acids and derivatives	56-84-8	A	2024000	1817900	1973100	2326600	2516300	2543400	4995700	4702200	2561500	1593200	1471400	2187400	2893100	3537800	3373500	2880100	1842200	4002000	2529400	2842600	2771600	2728000	C00049	ko00220,ko00250,ko00260,ko00261,ko00270,ko00300,ko00340,ko00410,ko00460,ko00710,ko00760,ko00770,ko00970,ko01100,ko01110,ko01200,ko01210,ko01230,ko02010
L-Isoleucine*	132.1	86	1.005	0.00760787	0.05	131.095	C6H13NO2	[M+H]+	Amino acids and derivatives	Amino acids and derivatives	73-32-5	A	14118000	13413000	19008000	6897600	8836100	3997000	26349000	8493800	5450700	24860000	27105000	21252000	7996000	7937300	12773000	11317000	10327000	10590000	12986000	13711000	13541000	13016000	C00407	ko00280,ko00290,ko00460,ko00960,ko00966,ko00970,ko01100,ko01110,ko01210,ko01230,ko02010
L-Leucine*	132.1	86.2	1.005	0.00760787	0.05	131.095	C6H13NO2	[M+H]+	Amino acids and derivatives	Amino acids and derivatives	61-90-5	A	13980000	12827000	18552000	6733500	8806900	4102800	26017000	8419700	5312100	23125000	26471000	20040000	7816500	7529900	12185000	10581000	9726600	9834900	12079000	13005000	13233000	12776000	C00123	ko00280,ko00290,ko00966,ko00970,ko01100,ko01110,ko01210,ko01230,ko02010
L-Asparagine	133.06	74	1.006	0.0075605	0.05	132.054	C4H8N2O3	[M+H]+	Amino acids and derivatives	Amino acids and derivatives	70-47-3	A	20255000	16504000	20311000	3739600	3550000	3353500	5348000	4898200	1680900	8842300	10675000	8629400	3284700	2725700	2935900	1031900	1168000	2620400	6373100	4900000	4760800	4899200	C00152	ko00250,ko00460,ko00970,ko01100,ko01110,ko01230
L-Tyramine	138.09	103	1.006	0.0072851	0.05	137.084	C8H11NO	[M+H]+	Amino acids and derivatives	Amino acids and derivatives	51-67-2	A	8807800	13529000	3832000	6695500	7069600	2379200	442380	917240	491820	941240	2351700	2532500	1398600	2670900	284890	531940	507120	432570	2994300	3354600	3226700	3276500	C00483	ko00350,ko00950,ko01100,ko01110
1,2-N-Methylpipecolic acid	144.1	84.08	1.005	0.00697432	0.05	143.095	C7H13NO2	[M+H]+	Amino acids and derivatives	Amino acids and derivatives	7730-87-2	B	933190	1213200	718120	361580	499800	373290	481900	501840	430430	560020	1016400	496980	334270	393970	300960	345060	390870	451430	490480	542540	505650	553340	--	--
L-Glutamine	147.08	84	1.011	0.00687381	0.05	146.069	C5H10N2O3	[M+H]+	Amino acids and derivatives	Amino acids and derivatives	56-85-9	A	116390	175910	152110	165920	191170	120700	391750	470510	247030	143690	158200	116610	131800	126060	136110	121380	150990	127270	160640	159460	165660	151450	C00064	ko00220,ko00230,ko00240,ko00250,ko00630,ko00910,ko00970,ko01100,ko01230,ko02010
L-Ornithine	133	116	0.91	0.00684211	0.05	132.09	C5H12N2O2	[M+H]+	Amino acids and derivatives	Amino acids and derivatives	70-26-8	B	1164200	920790	1048500	209450	174070	146020	242050	238390	77970	431210	550990	445510	158870	125170	146490	54603	53406	110070	353820	256570	269800	244430	C00077	ko00220,ko00330,ko00472,ko00480,ko01100,ko01110,ko01210,ko01230,ko02010
L-Lysine	147.11	84	1.004	0.00682482	0.05	146.106	C6H14N2O2	[M+H]+	Amino acids and derivatives	Amino acids and derivatives	56-87-1	A	143000	205600	177780	192290	214070	142550	476530	542200	305560	174840	217860	128870	134030	155940	148730	152120	172740	140610	178010	164830	202180	176150	C00047	ko00300,ko00310,ko00780,ko00960,ko00970,ko01100,ko01110,ko01210,ko01230,ko02010
O-Acetylserine	148.06	88	1.007	0.0068013	0.05	147.053	C5H9NO4	[M+H]+	Amino acids and derivatives	Amino acids and derivatives	5147-00-2	B	443620	353530	356000	411740	399910	374350	661460	694260	490790	417110	405550	568260	519310	640100	710210	478650	320250	647890	514830	483440	523960	475860	C00979	ko00270,ko00908,ko00920,ko01100,ko01110,ko01200,ko01230,ko04122
L-Glutamic acid	148.06	84	1.007	0.0068013	0.05	147.053	C5H9NO4	[M+H]+	Amino acids and derivatives	Amino acids and derivatives	56-86-0	A	12613000	15349000	15583000	6528500	5362000	6142000	12318000	10653000	7876600	11762000	12956000	10575000	12599000	11939000	11884000	10774000	11458000	10031000	12374000	10858000	10668000	10120000	C00025	ko00220,ko00250,ko00330,ko00332,ko00340,ko00430,ko00480,ko00630,ko00650,ko00660,ko00860,ko00910,ko00970,ko01100,ko01110,ko01200,ko01210,ko01230,ko02010
L-Methionine	150.06	61	1.009	0.00672398	0.05	149.051	C5H11NO2S	[M+H]+	Amino acids and derivatives	Amino acids and derivatives	63-68-3	A	805080	923460	871180	266820	240300	198960	1167700	406750	264550	526010	582340	663920	275400	393190	341820	204630	266620	423090	497420	514620	481300	463950	C00073	ko00270,ko00966,ko00970,ko01100,ko01110,ko01210,ko01230
L-Histidine	156.08	110	1.011	0.00647745	0.05	155.069	C6H9N3O2	[M+H]+	Amino acids and derivatives	Amino acids and derivatives	71-00-1	A	4960200	3179900	3535000	7206600	7628300	4105200	11492000	4599600	1557600	1426700	1590200	2121100	2973200	4496600	8118800	869890	764950	4368200	4519900	4034700	4410400	4219500	C00135	ko00340,ko00410,ko00970,ko01100,ko01110,ko01230,ko02010
N-Acetyl-L-Cysteine	162	84	-1.03	0.00635802	0.05	163.03	C5H9NO3S	[M-H]-	Amino acids and derivatives	Amino acids and derivatives	616-91-1	B	16249	15910	25925	18300	11859	14685	3525.9	9	9	18708	14520	18827	20060	18069	11860	6603.4	5485.4	9272.1	10740	10730	12771	10079	C06809	--
N-Acetylthreonine	160.06	98	-1.009	0.00630389	0.05	161.069	C6H11NO4	[M-H]-	Amino acids and derivatives	Amino acids and derivatives	17093-74-2	B	101320	116710	78045	170750	164810	114770	99622	126650	100830	131780	135280	98948	126660	125700	95630	155090	127240	112070	114080	123120	102790	110650	--	--
3-Hydroxy-3-methylpentane-1,5-dioic acid	161.05	99	-1.003	0.00622788	0.05	162.053	C6H10O5	[M-H]-	Amino acids and derivatives	Amino acids and derivatives	503-49-1	A	19941000	22578000	27651000	3444900	4525400	3254500	2997400	2592800	2562200	27150000	33447000	18750000	16776000	15602000	10836000	8848000	7998200	8924700	14082000	13322000	13715000	14050000	C03761	--
L-Phenylalanine	166.09	120.08	1.02	0.00614125	0.05	165.07	C9H11NO2	[M+H]+	Amino acids and derivatives	Amino acids and derivatives	63-91-2	A	68622000	67251000	62060000	74744000	73810000	71129000	36933000	31557000	43041000	54968000	52965000	53179000	58471000	57696000	61942000	55260000	68801000	38271000	62714000	61899000	60784000	61725000	C00079	ko00360,ko00400,ko00460,ko00940,ko00960,ko00966,ko00970,ko00998,ko01100,ko01110,ko01210,ko01230,ko02010
Methionine methyl ester	164.07	104	1.003	0.00611324	0.05	163.067	C6H13NO2S	[M+H]+	Amino acids and derivatives	Amino acids and derivatives	10332-17-9	B	11473	11702	18446	48016	50586	34112	66146	25043	30128	10904	6058.8	15786	21375	18338	35255	27644	43028	87226	27119	30638	27553	27760	--	--
Methionine sulfoxide	166.05	102	1.004	0.00604637	0.05	165.046	C5H11NO3S	[M+H]+	Amino acids and derivatives	Amino acids and derivatives	62697-73-8	B	3455100	3217000	3336900	3098700	3068200	2985200	2828200	2895200	2629000	2224900	2417800	2695300	2630100	2500900	2330900	2692800	2849900	2933400	2824200	2668500	2908400	2941100	--	--
N-Acetylaspartate	174.04	88	-1.008	0.00579177	0.05	175.048	C6H9NO5	[M-H]-	Amino acids and derivatives	Amino acids and derivatives	997-55-7	B	47020	57936	44723	63938	47436	44425	47285	47151	42559	43265	36059	37366	54306	55116	52559	57101	49110	74162	48002	51814	50622	47352	C01042	ko00250,ko01100
L-Theanine	175.11	84	1.01	0.0057678	0.05	174.1	C7H14N2O3	[M+H]+	Amino acids and derivatives	Amino acids and derivatives	3081-61-6	B	114980	128650	116130	65137	69154	57570	73673	57457	49344	79727	90169	109380	84201	79002	68611	56389	54903	59325	66053	82062	70316	90558	C01047	--
L-Arginine	175.12	116	1.008	0.00575605	0.05	174.112	C6H14N4O2	[M+H]+	Amino acids and derivatives	Amino acids and derivatives	74-79-3	A	1681500	1604700	1283700	795920	807340	619780	1034100	852980	431010	1209200	1254800	1415600	494740	567740	711530	598900	610470	413190	796170	948570	763110	793870	C00062	ko00220,ko00261,ko00330,ko00472,ko00970,ko01100,ko01110,ko01230,ko02010
L-Citrulline	176.1	113	1.004	0.00570131	0.05	175.096	C6H13N3O3	[M+H]+	Amino acids and derivatives	Amino acids and derivatives	372-75-8	B	601100	483680	513300	276060	294060	220890	284810	240770	152340	445350	375780	385000	155090	152160	197130	211530	207620	136170	251370	279500	276530	252900	C00327	ko00220,ko01100,ko01110,ko01230
L-Tyrosine	182.08	136.1	1.006	0.00552504	0.05	181.074	C9H11NO3	[M+H]+	Amino acids and derivatives	Amino acids and derivatives	60-18-4	A	3951500	3705800	2750100	6177300	5728800	7963900	3765100	3079600	5034900	5432600	4439100	5298800	6891200	7963100	7352700	7408800	8049200	2734600	4906700	5223400	5054200	4656900	C00082	ko00130,ko00261,ko00350,ko00360,ko00400,ko00460,ko00730,ko00940,ko00950,ko00965,ko00966,ko00970,ko00998,ko01100,ko01110,ko01210,ko01230
N-α-Acetyl-L-glutamine	187.07	125	-1.01	0.00539905	0.05	188.08	C7H12N2O4	[M-H]-	Amino acids and derivatives	Amino acids and derivatives	2490-97-3	B	1154300	1311000	880910	898120	1071300	1021500	1112200	1238400	1103700	1774500	1692500	1624500	1428800	1399600	1358300	1471400	1433000	1214800	1056200	1238600	1381400	1284000	--	--
N6-Acetyl-L-lysine	189.12	126	1.004	0.0053088	0.05	188.116	C8H16N2O3	[M+H]+	Amino acids and derivatives	Amino acids and derivatives	692-04-6	B	36145	35573	48733	87581	76607	49734	53302	79129	70880	33718	38551	33002	51022	42813	24134	67547	70451	46542	45651	59091	61504	58349	C02727	ko00310,ko01100
N-Glycyl-L-leucine	189.12	86	1.004	0.0053088	0.05	188.116	C8H16N2O3	[M+H]+	Amino acids and derivatives	Amino acids and derivatives	869-19-2	B	26761	28176	33024	38042	37784	28021	12618	11867	15232	24660	33547	30697	19914	17602	21825	23417	30216	21283	28402	27696	26143	23356	C02155	--
L-Homocitrulline	190.12	127	1.009	0.00530717	0.05	189.111	C7H15N3O3	[M+H]+	Amino acids and derivatives	Amino acids and derivatives	1190-49-4	B	57210	44365	29599	26451	43410	34150	33278	38699	23797	24781	27152	37717	40081	39617	34478	35286	20486	41002	30909	32080	34322	34347	C02427	--
Homoarginine	189.13	144	1.003	0.00530323	0.05	188.127	C7H16N4O2	[M+H]+	Amino acids and derivatives	Amino acids and derivatives	156-86-5	B	55259	55591	60571	25262	28242	16064	18843	13687	6306.4	25641	29022	38974	11426	12113	18047	15078	11710	13818	23874	18354	21244	27077	C01924	--
2,6-Diaminooimelic acid	191.1	128	1.005	0.00525903	0.05	190.095	C7H14N2O4	[M+H]+	Amino acids and derivatives	Amino acids and derivatives	583-93-7	B	57490	79759	62528	92546	100170	41490	119890	70141	45707	40215	124500	51355	24911	30929	30546	37535	27915	38365	63336	64555	50569	52646	C00666	ko00300,ko01100,ko01110,ko01230
N-Acetyl-L-glutamic acid	188.1	128	-0.964	0.00512493	0.05	189.064	C7H11NO5	[M-H]-	Amino acids and derivatives	Amino acids and derivatives	1188-37-0	B	240110	239030	231930	153660	169140	125800	107720	102520	74158	229630	210330	228440	146890	166940	132470	213400	241610	138680	173980	186300	191600	165510	C00624	ko00220,ko01100,ko01110,ko01210,ko01230
3,4-Dihydroxy-L-phenylalanine	198.08	152.2	1.011	0.005104	0.05	197.069	C9H11NO4	[M+H]+	Amino acids and derivatives	Amino acids and derivatives	59-92-7	B	153730	152140	187320	193130	219100	249060	250120	321970	215170	93531	108850	274450	319770	354750	264830	452320	285450	431250	183160	203590	310340	283480	C00355	ko00350,ko00950,ko00965,ko01100,ko01110
L-Tryptophan	203.08	116.05	-1.01	0.00497341	0.05	204.09	C11H12N2O2	[M-H]-	Amino acids and derivatives	Amino acids and derivatives	73-22-3	A	41952	116650	115310	233070	389940	197580	249080	125820	152960	55046	90664	163990	314980	148720	349510	331050	300910	528430	170640	160030	144990	177290	C00078	ko00260,ko00380,ko00400,ko00901,ko00966,ko00970,ko00998,ko01100,ko01110,ko01210,ko01230
(5-L-Glutamyl)-L-amino acid	217.08	199	-1.01	0.00465266	0.05	218.09	C8H14N2O5	[M-H]-	Amino acids and derivatives	Amino acids and derivatives	5875-41-2	B	14448	15240	10714	21370	24810	25924	28834	39025	34282	13639	20416	12730	36748	27630	38705	34108	35679	51940	24927	26685	26669	28539	C03740	ko00480,ko01100
N-α-Acetyl-L-arginine	217.13	158	1.008	0.00464238	0.05	216.122	C8H16N4O3	[M+H]+	Amino acids and derivatives	Amino acids and derivatives	155-84-0	B	15379	14914	23983	26610	11703	16050	31573	29064	10574	48755	69636	18943	9	7101.5	11555	4640.3	9	7980.8	25083	25624	25645	28325	--	--
L-Seryl-L-Isoleucine	219.13	60.04	1.003	0.00457719	0.05	218.127	C9H18N2O4	[M+H]+	Amino acids and derivatives	Amino acids and derivatives	91086-51-0	B	8291.4	11852	10192	9215.8	9786.7	7460	5002.6	6073.3	5792.3	7658.3	11858	8230.4	8675.3	8329.8	6100.9	5082.1	8892.6	5507.7	7584.8	6632.4	7235.8	7051.4	--	--
5-Hydroxy-L-tryptophan	221.09	204	1.005	0.00454566	0.05	220.085	C11H12N2O3	[M+H]+	Amino acids and derivatives	Amino acids and derivatives	56-69-9	B	27885	25991	26027	40330	31399	34950	24305	15117	14361	13908	19939	19023	31938	19366	23369	27990	17620	17929	21126	26063	19535	15737	C00643	ko00380,ko01100
Glycylphenylalanine	223.11	120.09	1.01	0.00452691	0.05	222.1	C11H14N2O3	[M+H]+	Amino acids and derivatives	Amino acids and derivatives	721-66-4	B	21285	23091	23045	16555	18376	19582	17164	13482	12490	23469	14504	18352	17309	18132	20205	13296	27581	23195	15842	13229	20673	18343	--	--
L-Cystine	241.03	152	1.006	0.00417375	0.05	240.024	C6H12N2O4S2	[M+H]+	Amino acids and derivatives	Amino acids and derivatives	56-89-3	B	16700	12239	8459.8	13942	13296	16215	14880	11569	10356	27383	23218	25635	48290	40958	55214	29270	24156	28754	21331	22643	26566	21705	C00491	ko00270,ko01100,ko02010
Acetyltryptophan	245.09	203.2	-1.01	0.00412094	0.05	246.1	C13H14N2O3	[M-H]-	Amino acids and derivatives	Amino acids and derivatives	2280-01-5	A	9	9	9	122040	137160	64176	150460	81045	67509	9	9	9	142420	100430	178730	72327	59474	128570	71781	70970	66324	59280	C03137	--
L-Saccharopine	275	257	-1.132	0.00411636	0.05	276.132	C11H20N2O6	[M-H]-	Amino acids and derivatives	Amino acids and derivatives	997-68-2	B	27560	14784	20480	20238	21799	17436	9608.9	16369	7757.7	16711	17048	15652	13729	15582	15960	13790	11047	19908	19690	23383	20539	20930	C00449	ko00300,ko00310,ko01100,ko01110,ko01230
L-Isoleucyl-L-Aspartate	247.13	86.09	1.009	0.00408287	0.05	246.121	C10H18N2O5	[M+H]+	Amino acids and derivatives	Amino acids and derivatives	-	B	24703	30953	41813	14558	30889	23245	87221	41578	20251	15378	12685	20407	17709	25872	28431	19528	25101	26104	23710	30969	17794	29674	--	--
γ-Glu-Cys	249.06	128	-1.002	0.00402313	0.05	250.062	C8H14N2O5S	[M-H]-	Amino acids and derivatives	Amino acids and derivatives	636-58-8	B	81770	58744	31288	62522	35572	76296	11667	293.62	1226.8	49296	43163	87598	31045	31217	33175	11520	20960	9282.4	38943	40140	36892	43945	C00669	ko00480,ko01100
L-Homocystine	269.06	136	1.005	0.00373523	0.05	268.055	C8H16N2O4S2	[M+H]+	Amino acids and derivatives	Amino acids and derivatives	626-72-2	B	19117	10476	8539.5	15892	9294.4	26576	11402	9463.3	13897	16394	12469	24087	17885	14714	20874	17253	16589	18450	19774	10253	16313	8290.9	C01817	ko00270
L-Glutamine O-glycoside	307	145	-1.122	0.00365472	0.05	308.122	C11H20N2O8	[M-H]-	Amino acids and derivatives	Amino acids and derivatives	-	B	24726	21361	11533	61178	39151	76441	82679	73124	70072	25468	28142	30765	31488	64761	60439	48036	113290	54334	51074	48841	47427	37656	--	--
L-Aspartyl-L-Phenylalanine	281.11	166	1.004	0.00357156	0.05	280.106	C13H16N2O5	[M+H]+	Amino acids and derivatives	Amino acids and derivatives	13433-09-5	A	44660	61285	88297	37619	53383	18079	15620	13400	16932	43304	33481	38806	13644	18218	24172	31577	33540	33060	29927	27004	28274	38796	--	--
N-Acetyl-L-tryptophan	289.12	203.08	-1.007	0.00348298	0.05	290.127	C15H18N2O4	[M-H]-	Amino acids and derivatives	Amino acids and derivatives	1218-34-4	B	9	9	9	85882	93300	52018	81076	53782	56557	9	9	9	94788	79570	159750	41126	33906	90972	35105	49396	62469	53554	--	--
Nicotianamine	304.15	185.09	1.007	0.00331087	0.05	303.143	C12H21N3O6	[M+H]+	Amino acids and derivatives	Amino acids and derivatives	34441-14-0	B	331390	367110	382900	299350	168710	309600	164700	187350	218620	221210	272400	201820	154280	162070	121580	210430	164130	125980	259420	178250	207170	187260	C05324	--
Glutathione reduced form	306.08	143	-1.004	0.00328019	0.05	307.084	C10H17N3O6S	[M-H]-	Amino acids and derivatives	Amino acids and derivatives	70-18-8	A	562880	633100	964590	284610	181730	293180	175480	4154.2	10318	505190	477210	641750	310690	256420	246740	140620	206000	118270	375920	450860	376290	427820	C00051	ko00270,ko00480,ko01100,ko02010
S-(Methyl)glutathione	322.11	130	1.011	0.00313868	0.05	321.099	C11H19N3O6S	[M+H]+	Amino acids and derivatives	Amino acids and derivatives	2922-56-7	B	909370	1003600	796620	1142900	689230	822700	497850	355250	343310	681270	504370	1316400	393880	342570	547010	518290	421240	361640	559580	724630	562310	543330	C11347	--
S-Adenosylmethionine	399.2	250	1.063	0.00266283	0.05	398.137	C15H22N6O5S	[M+H]+	Amino acids and derivatives	Amino acids and derivatives	29908-03-0	B	98217	98297	107110	110800	62682	70906	188020	64619	60332	91218	75927	153820	239670	193830	286750	162420	120320	165290	114020	123910	110670	104930	C00019	ko00261,ko00270,ko00330,ko00908,ko01100,ko01110,ko01230,ko04122
Aspartic acid di-O-glucoside	458.1	116.3	0.957	0.00208906	0.05	457.143	C16H27NO14	[M+H]+	Amino acids and derivatives	Amino acids and derivatives	-	B	232140	194400	155760	2883500	2542600	1506000	2367000	1763900	1361100	327560	329260	259740	987070	1037100	1481800	2595400	2882300	1827900	1287600	1445100	1208000	1343000	--	--
L-Glutaminyl-L-valyl-L-valyl-L-cysteine	448.1	163.5	0.885	0.00197501	0.05	447.215	C18H33N5O6S	[M+H]+	Amino acids and derivatives	Amino acids and derivatives	-	B	40926	22504	18892	27787	25561	20992	14558	14650	9443	26752	15147	16678	16827	14102	26644	15215	30276	15147	26181	20390	27500	15170	--	--
Oxidized Glutathione	611.14	306.08	-1.012	0.00165592	0.05	612.152	C20H32N6O12S2	[M-H]-	Amino acids and derivatives	Amino acids and derivatives	121-24-4	B	36325	79148	90684	4035.4	2656.9	6434.7	9912.5	7382.6	3704.5	17184	20147	37860	6538.9	5720.7	5784.1	3826.7	3732.3	4098.4	20425	18491	20664	19720	C00127	ko00480,ko01100
Cyclo(Pro-Glu)	227.09	116.07	-0.013	5.7246e-05	0.05	227.103	C10H14N2O4	[M+H]+	Amino acids and derivatives	Amino acids and derivatives	-	A	45021	42905	40719	69151	67298	57193	70558	66487	58598	47232	46470	41158	65031	65990	61381	59927	62441	56840	57097	63904	53815	50356	--	--
L-Valyl-L-Leucine	231.16	72.08	-0.01	4.32601e-05	0.05	231.17	C11H22N2O3	[M+H]+	Amino acids and derivatives	Amino acids and derivatives	3989-97-7	B	19354	17580	21855	19218	25763	19832	18851	10863	10725	16665	26330	30753	18443	18236	21440	20917	15846	15263	20527	20419	18397	19048	--	--
Cyanidin-O-syringic acid	465.08	285.04	-2.018	0.00433904	0.05	467.098	C24H19O10+	[M-2H]-	Flavonoids	Anthocyanins	-	B	6206.4	3832.4	4307.3	9310.6	9456.2	7798	15569	13468	8811	4788.1	8269.6	5830.5	86688	22277	23019	21979	38005	73751	11049	12250	16642	14756	--	--
Cyanidin-3-O-(6''-p-Coumaroylglucoside)	595.14	287.06	-0.005	8.40138e-06	0.05	595.145	C30H27O13+	[M]+	Flavonoids	Anthocyanins	-	B	5964700	4372000	3572500	1517000	1733600	2779500	2175300	787100	1904400	3180900	2621700	3064700	4832000	2398100	2987200	1462800	1248500	1503600	2831300	2962900	2290900	2952300	C12095	ko00942
Petunidin-3-(6''-p-Coumaroylglucoside)	625.16	317.07	0.005	7.99795e-06	0.05	625.155	C31H29O14+	[M]+	Flavonoids	Anthocyanins	-	B	437990	533350	491280	221610	472040	130720	64487	49503	202980	228920	353990	229260	143030	210150	125120	3027.2	169580	77703	239190	277160	248520	276780	--	--
Malvidin-3-O-malonylglucoside	579.13	331.08	-0.004	6.90691e-06	0.05	579.134	C26H27O15+	[M]+	Flavonoids	Anthocyanins	-	B	47724	42956	27342	36362	20743	18348	16452	21886	20509	34640	33616	30472	35276	35812	22252	19965	19070	22194	38708	40381	26310	34922	--	--
Delphinidin-3-O-arabinoside	435.09	303.05	-0.002	4.59675e-06	0.05	435.092	C20H19O11+	[M]+	Flavonoids	Anthocyanins	-	B	30940	20367	71446	8118	8760.8	8194.6	21399	22673	6438.8	29716	28507	53629	11737	10392	9998.5	3831	9613.1	7422.6	14950	20091	20203	14742	--	--
Cyanidin-3-O-[6''-O-(E-p-coumaroyl)-2''-O-(xylosyl)]-glucoside	727.19	287.05	0.003	4.12547e-06	0.05	727.187	C35H35O17+	[M]+	Flavonoids	Anthocyanins	-	B	25977	8896.2	9507.5	4415.8	8851.5	12794	21523	3784	15817	10788	10744	19661	36348	13994	18940	26178	13938	26673	12834	12029	12105	19130	--	--
Petunidin-3-p-coumaroylrutinoside	771.21	317.07	-0.003	3.88999e-06	0.05	771.213	C37H39O18+	[M]+	Flavonoids	Anthocyanins	-	B	36337	33158	42190	32151	48794	34501	21048	15998	30107	40948	30630	55257	48980	43420	54396	21644	22462	40893	25178	31995	30143	33200	--	--
Petunidin-3-p-coumaroylrhamnoside-5-glucoside	771.21	317.07	-0.003	3.88999e-06	0.05	771.213	C37H39O18+	[M]+	Flavonoids	Anthocyanins	-	B	48540	40266	40225	39176	42974	33195	24990	14024	27028	42798	54439	35818	49668	50424	43469	44073	19877	28716	33570	37768	28149	33221	--	--
Cyanidin-3-O-(2-O-xylosyl-6-O-(E)-caffeoyl)-glucoside	743.18	287.06	-0.002	2.69114e-06	0.05	743.182	C35H35O18+	[M]+	Flavonoids	Anthocyanins	-	B	36380	18534	6326.2	3800	24092	14270	17103	5697	14562	24101	8867.5	35475	34351	14000	28521	8901.5	7625.8	10143	12815	18373	13072	15917	--	--
Pelargonidin-3-O-rutinoside	579.17	271.06	-0.001	1.72661e-06	0.05	579.171	C27H31O14+	[M]+	Flavonoids	Anthocyanins	-	B	1431200	1709500	2580200	1084200	1069000	1086300	517730	636020	491390	1421500	1508800	1601400	876890	1082300	1232900	714230	739180	615390	1295400	1191000	1268100	1091200	C12644	ko00942
Cyanidin-O-glucoside-O-pentoside	581.15	288.06	-0.001	1.72073e-06	0.05	581.151	C26H29O15+	[M]+	Flavonoids	Anthocyanins	-	B	35565	43506	54786	31732	28811	27464	11642	15238	13911	30659	45793	45208	23302	35551	34873	17550	19660	20521	28325	34802	32125	29808	--	--
Cyanidin 3-O-sambubioside [Cyanidin-3-O-(2''-O-β-xylosyl-β-glucoside)]	581.15	287.05	-0.001	1.72073e-06	0.05	581.151	C26H29O15+	[M]+	Flavonoids	Anthocyanins	63535-17-1	B	33051	43122	65624	32990	31105	24735	7310.5	16711	11290	29753	39377	41865	23018	27854	30134	18388	19071	16362	24834	34674	27509	28310	C20490	ko00942
Peonidin-3-O-rutinoside	609.18	301.07	-0.001	1.64155e-06	0.05	609.181	C28H33O15+	[M]+	Flavonoids	Anthocyanins	-	B	54794	82416	50285	18691	18545	24200	18747	20340	24945	30145	24514	37152	19612	31191	14987	18725	18970	15657	23716	26580	23821	37675	--	--
Delphinidin-3-p-coumaroylrutinoside	757.22	303.05	0.001	1.32062e-06	0.05	757.219	C33H41O20+	[M]+	Flavonoids	Anthocyanins	-	B	785700	568310	556010	753630	630150	894380	660480	236860	457080	844280	437890	806440	881170	642170	1058000	464690	334740	737090	672080	584780	602080	619480	--	--
Delphinidin-3-O-(6''-p-Coumaroylglucoside)	611.14	303.05	0	0	0.05	611.14	C30H27O14+	[M]+	Flavonoids	Anthocyanins	-	B	26836000	21828000	23026000	14773000	15011000	17748000	10969000	4813900	9473900	15237000	14911000	13325000	17126000	15018000	12184000	7351600	5120300	7895900	13756000	14588000	14229000	14088000	C16370	ko00942
Phloretin	273.08	167	-1.004	0.00367658	0.05	274.084	C15H14O5	[M-H]-	Flavonoids	Chalcones	60-82-2	B	112060	86461	39640	24467	19598	4323.5	21048	2608.9	5283.3	5805.5	10988	13679	4162.4	3996.6	12797	44149	3479.6	2676.2	21958	25729	24355	20613	C00774	ko00941,ko01110
Phlorizin	435.13	166.7	-1.007	0.00231425	0.05	436.137	C21H24O10	[M-H]-	Flavonoids	Chalcones	60-81-1	A	1119500	1973500	629760	285300	279110	236630	297980	284570	401060	340990	631570	380300	143620	342810	133770	276170	159100	124930	379820	405230	471290	377550	C01604	ko00941,ko01110
Naringenin-7-O-glucoside	433.11	271	-1.011	0.00233428	0.05	434.121	C21H22O10	[M-H]-	Flavonoids	Dihydroflavone	529-55-5	B	536280	775510	927820	219510	244770	266410	193810	86799	170850	206560	387630	238240	110600	164810	88602	149950	85612	77246	268810	235730	296570	264210	--	--
Eriodictyol-8-C-glucoside	449.11	287	-1.006	0.00223999	0.05	450.116	C21H22O11	[M-H]-	Flavonoids	Dihydroflavone	1023271-51-3	B	1319000	1689500	917890	528180	935050	661440	406260	465340	1195700	707840	1067100	926520	394380	389860	343840	558750	339630	364030	724420	684150	726850	810390	--	--
Persicoside	477.14	315	-1.008	0.00211259	0.05	478.148	C23H26O11	[M-H]-	Flavonoids	Dihydroflavone	28978-03-2	B	97066	77474	59940	31814	35054	20239	68256	7196.2	13010	26500	26709	29227	19691	15185	13331	20533	14432	22261	26532	38171	28912	27858	--	--
Naringenin-7-O-Rutinoside(Narirutin)	579.17	271	-1.009	0.00174215	0.05	580.179	C27H32O14	[M-H]-	Flavonoids	Dihydroflavone	14259-46-2	B	180080	139540	109800	69991	87521	94173	67420	47184	69200	31622	48722	47343	22231	27061	23262	29218	10174	12466	78605	76534	70842	57822	C09793	--
Eriocitrin	595.17	287	-1.004	0.00168691	0.05	596.174	C27H32O15	[M-H]-	Flavonoids	Dihydroflavone	13463-28-0	B	309330	247000	105710	72926	74297	152280	185480	42134	73684	20764	31175	15838	15170	12881	18152	8421.5	6201.5	16806	75677	85936	83629	80224	C09732	--
Hesperetin-7-O-neohesperidoside(Neohesperidin)	609.18	301	-1.01	0.00165797	0.05	610.19	C28H34O15	[M-H]-	Flavonoids	Dihydroflavone	13241-33-3	A	52783	47361	50249	62490	45425	71064	76086	306060	52021	41775	55288	74169	31968	37753	30792	27474	34437	30598	57329	53436	56297	62295	C09806	ko00941
Hesperetin-7-O-rutinoside (Hesperidin)	609.18	301.09	-1.01	0.00165797	0.05	610.19	C28H34O15	[M-H]-	Flavonoids	Dihydroflavone	520-26-3	B	24697	31921	36378	45089	35828	50707	54762	430120	22843	27327	35807	51348	13296	33948	25384	28252	31439	32536	41887	50056	51897	53164	C09755	--
Pinobanksin	271.06	151	-1.008	0.00371873	0.05	272.068	C15H12O5	[M-H]-	Flavonoids	Dihydroflavonol	548-82-3	A	184660	157960	83620	229720	143960	11123	311310	2958.5	15542	7599.4	19650	50374	7623.9	3530.1	120720	885750	7305.3	3322.1	163600	167660	169180	167810	C09826	ko00941
Fustin	287.06	149	-1.003	0.00349404	0.05	288.063	C15H12O6	[M-H]-	Flavonoids	Dihydroflavonol	20725-03-5	B	326880	411370	384760	286600	326820	198920	197150	199310	205560	364620	336460	318650	291790	295430	298080	322060	357660	345140	388970	270230	322760	403270	C01378	ko00941
Astilbin	449.11	151	-1.006	0.00223999	0.05	450.116	C21H22O11	[M-H]-	Flavonoids	Dihydroflavonol	29838-67-3	B	370180	278030	181440	156500	123420	95038	188890	35061	98030	197100	206440	210800	95423	81405	119330	82699	52992	51939	131990	128880	139370	142290	C17449	--
Dihydrokaempferol-3-O-glucoside	451.12	289.08	1.004	0.00222557	0.05	450.116	C21H22O11	[M+H]+	Flavonoids	Dihydroflavonol	1049-08-8	B	179480	194560	150840	141640	102960	180180	199000	54313	98817	53000	113050	75769	39556	50783	49152	27219	21368	106350	117870	101410	112360	96266	--	--
Hesperetin-5-O-glucoside	463.12	301	-1.012	0.00218518	0.05	464.132	C22H24O11	[M-H]-	Flavonoids	Dihydroflavonol	69651-80-5	B	53807000	49354000	31372000	16322000	19716000	25423000	31936000	4739100	14479000	17775000	18318000	12058000	25045000	13508000	19279000	10317000	7599900	5683800	27247000	27125000	27087000	27306000	--	--
Epiafzelechin	275.09	107	1.006	0.00365698	0.05	274.084	C15H14O5	[M+H]+	Flavonoids	Flavanols	24808-04-6	B	58761	44214	35861	51884	40060	42062	54257	20912	38694	18769	12898	43699	7159.8	9601	15168	18360	19758	15396	23364	41288	34580	43943	C12128	ko00941,ko01110
Catechin	289.07	245	-1.009	0.0034905	0.05	290.079	C15H14O6	[M-H]-	Flavonoids	Flavanols	154-23-4	A	2337100	3535600	7312100	1787300	1680000	1444300	616910	738030	493220	3080100	2746200	4538000	1973400	1847000	1912500	1287900	1079700	1083000	1932100	2203100	2238800	2443800	C06562	ko00941,ko01110
Epicatechin	291.09	139.04	1.011	0.00347315	0.05	290.079	C15H14O6	[M+H]+	Flavonoids	Flavanols	490-46-0	A	43786000	47520000	55738000	33058000	32994000	26579000	15541000	17200000	15262000	45314000	46924000	47187000	37302000	38053000	34747000	34388000	28943000	30433000	36501000	34729000	39692000	34019000	C09727	ko00941,ko01100,ko01110
Catechin-5-O-glucoside	451.12	289.07	-1.012	0.00224331	0.05	452.132	C21H24O11	[M-H]-	Flavonoids	Flavanols	-	B	4214.3	19110	5990.1	4046	10676	9	9	9	1447.6	4010.4	44917	9	16092	28134	9	67827	61382	9	13199	15576	18452	15588	--	--
Catechin-(7,8-bc)-4β-(3,4-dihydroxyphenyl)-dihydro-2-(3H)-ne	451.1	341.06	-1.011	0.00224119	0.05	452.111	C24H20O9	[M-H]-	Flavonoids	Flavanols	-	A	5849500	7409400	8065800	4145300	5239400	2727400	2180400	2155800	2192000	14683000	15666000	11499000	7246000	7333800	6207800	9015600	8418600	6135500	7892500	7080200	7258200	7391100	--	--
Epicatechin-epiafzelechin	561.14	289.2	-1.008	0.00179634	0.05	562.148	C30H26O11	[M-H]-	Flavonoids	Flavanols	-	A	356910	353790	510770	314270	336420	435080	145380	194640	190650	419470	421020	385580	299430	331480	306680	306050	275140	261180	351550	362370	335060	345280	--	--
Catechin-catechin-catechin	865.2	407.1	-1.006	0.00116274	0.05	866.206	C45H38O18	[M-H]-	Flavonoids	Flavanols	-	B	688740	806860	945860	208000	456480	264940	108320	127010	119610	488800	485860	411270	286460	640770	402990	289970	202590	203250	715810	493610	570410	487720	--	--
Trans-resveratrol	229.09	107.05	1.011	0.00441311	0.05	228.079	C14H12O3	[M+H]+	Flavonoids	Flavonoid	-	B	29638	32765	46232	14967	26829	11413	10849	13532	12155	15459	29001	28586	11980	17208	8395.8	16776	18392	16186	19626	26979	25382	21718	--	--
Diosmetin	299.06	284	-1.003	0.00335384	0.05	300.063	C16H12O6	[M-H]-	Flavonoids	Flavonoid	520-34-3	B	54664	52751	42763	15387	11437	8330.8	8269	5049.7	2957.8	17126	21952	15151	10386	9485.5	16513	12952	3929.6	3786.8	23480	18777	22823	19168	C10038	--
6,7,8-Tetrahydroxy-5-methoxyflavone	301.07	286.05	1.007	0.00334474	0.05	300.063	C16H12O6	[M+H]+	Flavonoids	Flavonoid	-	B	31658	34672	28768	9739.7	7030	4101.2	4484.4	3814.2	1658.3	7841.6	14020	8477.5	3957.1	5801.4	9679.3	4353.6	2970.5	2901.8	12252	10480	11392	9656.5	--	--
Isosinensetin	373.13	343.08	1.009	0.00270415	0.05	372.121	C20H20O7	[M+H]+	Flavonoids	Flavonoid	17290-70-9	B	5554.4	3407.9	11146	5867	9197.2	14841	6899.5	96151	2527.8	11763	6518.7	5629	2863.2	3821.5	3393.8	2713.3	1820.9	3277.3	10988	11143	10728	10749	--	--
5-Hydroxy-6,7,8,3',4'-pentamethoxyflavone	389.12	374.1	1.004	0.00258018	0.05	388.116	C20H20O8	[M+H]+	Flavonoids	Flavonoid	2174-59-6	A	3958.3	2935.7	7092.6	3890.2	5983.8	16364	4171.3	72047	1990	7692.1	3628.9	5127.8	2050.8	2427.2	2238.4	1990.6	1137.6	2414.8	7771.6	9891.8	8272.5	6782.2	--	--
Nobiletin	403.14	373.1	1.009	0.00250285	0.05	402.131	C21H22O8	[M+H]+	Flavonoids	Flavonoid	478-01-3	A	374370	201220	622910	310840	502680	1143100	416800	6463200	104400	663120	263070	439360	142140	145560	134560	132750	114680	151380	636060	673310	638960	625620	C10112	--
Chrysin-7-O-glucoside	417.12	255.06	1.009	0.00241897	0.05	416.111	C21H20O9	[M+H]+	Flavonoids	Flavonoid	-	B	14789	51326	66545	13739	18235	9637.1	5232.4	4176	3627.2	9233.1	26856	9313.9	3959.8	7819.6	1419.6	5865.8	3542.3	9	11872	12614	15500	14893	--	--
Apigenin-7-O-glucoside(Cosmosiin)	431.1	269.1	-1.006	0.00233357	0.05	432.106	C21H20O10	[M-H]-	Flavonoids	Flavonoid	578-74-5	A	67110	318020	202080	121140	178420	54985	30365	28275	38431	82215	181320	43674	31594	153470	7799.9	179040	65153	34487	116380	107060	193180	109040	C04608	ko00944
Naringenin-O-glucoside	433.12	271.06	-1.001	0.00231114	0.05	434.121	C21H22O10	[M-H]-	Flavonoids	Flavonoid	-	A	386550	428110	286640	81650	88847	54999	87397	33129	56325	90442	112320	135630	84881	57592	49667	73541	39792	30998	142590	134390	131350	119060	--	--
Apigenin-7-O-glucuronide	445.08	269.05	-1.005	0.00225802	0.05	446.085	C21H18O11	[M-H]-	Flavonoids	Flavonoid	-	B	48661	39252	33390	29991	26253	45792	47050	16454	35256	25437	14011	20437	28996	24280	29218	22784	17469	22911	30274	31627	41572	36057	--	--
Luteolin-4'-O-glucoside*	449.1	287.05	1.009	0.00224672	0.05	448.091	C21H20O11	[M+H]+	Flavonoids	Flavonoid	6920-38-3	A	15940000	15243000	3668500	1159600	1218400	1778100	8758700	212800	2421200	1805000	2176500	1846200	3388000	1269700	5787600	5698100	1096100	308450	4511900	4142900	4326400	4553400	--	--
Luteolin-7-O-glucoside(Cynaroside)*	449.11	287.2	1.009	0.00224667	0.05	448.101	C21H20O11	[M+H]+	Flavonoids	Flavonoid	5373-11-5	A	4683400	3347800	1666100	619200	1224200	834520	2862200	521050	1370000	1407600	1735700	2813300	1245000	803880	2078300	2736300	1366900	1318100	2142700	1804800	1141100	1668000	C03951	ko00944
Sieboldin	451.12	289.07	-1.011	0.00224109	0.05	452.131	C21H24O11	[M-H]-	Flavonoids	Flavonoid	18777-73-6	B	87652	125120	125430	55591	92226	58316	30599	37188	38160	217320	302950	221320	127750	123310	79820	168260	161830	111400	126450	96677	142160	119280	--	--
Isoscoparin	461.11	341.06	-1.006	0.00218169	0.05	462.116	C22H22O11	[M-H]-	Flavonoids	Flavonoid	20013-23-4	B	130360	86762	70742	45570	47985	120320	154500	27326	60872	35415	31812	23304	83510	37903	63153	44580	23974	30852	91194	74646	86429	75131	C05990	--
Chrysoeriol-5-O-glucoside	461.11	299.1	-1.006	0.00218169	0.05	462.116	C22H22O11	[M-H]-	Flavonoids	Flavonoid	-	B	3892600	3410500	2019700	1855100	2044900	3306600	5701000	802700	2591100	1165400	1310600	817930	2259800	1387500	2129300	1424600	1052400	913090	2716000	2521400	2394900	2817500	--	--
Diosmetin-7-O-galactoside	463.12	301.07	1.004	0.0021679	0.05	462.116	C22H22O11	[M+H]+	Flavonoids	Flavonoid	-	A	1945900	1968200	1123800	496790	643560	563420	478970	439460	677720	638780	723260	634590	321990	420420	279120	250230	304050	298480	654120	710900	624480	672810	--	--
Mearnsitrin	477.1	314.05	-1.011	0.00211905	0.05	478.111	C22H22O12	[M-H]-	Flavonoids	Flavonoid	30484-88-9	B	216440	236350	147800	130030	244250	60769	96743	59008	121230	97634	148420	94478	63211	80940	72016	143610	65680	36417	127800	129290	137500	130290	--	--
5,2'-Dihydroxy-7,8-dimethoxyflavone glycosides	477.14	315.08	1.008	0.00211259	0.05	476.132	C23H24O11	[M+H]+	Flavonoids	Flavonoid	-	B	136160	143330	146560	206500	200620	208510	157800	155880	152640	162820	212690	161360	133560	164270	139810	130380	117690	123130	175020	158070	171610	165060	--	--
Tricin-5-O-Glucoside	491.12	329.1	-1.007	0.00205042	0.05	492.127	C23H24O12	[M-H]-	Flavonoids	Flavonoid	32769-00-9	B	38253	34926	49467	35559	26156	48432	22919	30791	23697	38137	41014	43281	82202	46377	30225	51470	43209	43976	46316	32035	34416	25483	--	--
Tricin-O-saccharic acid	521.09	329.2	-1.011	0.00194016	0.05	522.101	C23H22O14	[M-H]-	Flavonoids	Flavonoid	-	B	45702	43572	13438	12904	23332	15872	14053	12895	30777	22116	39765	20270	9737	35689	7459.2	24806	24135	31279	23192	29785	22675	22850	--	--
Phloretin-2'-xyloglucoside	567.17	273.08	-1.012	0.0017843	0.05	568.182	C26H32O14	[M-H]-	Flavonoids	Flavonoid	-	B	625570	853400	314510	156580	182300	141140	268610	156480	290430	188620	240620	268060	127690	151230	152210	132310	118040	120730	282080	260570	288980	249600	--	--
Apigenin-7-O-(2''-O-p-Coumarylglucoside)	579.15	271.06	1.008	0.00174048	0.05	578.142	C30H26O12	[M+H]+	Flavonoids	Flavonoid	-	B	1223500	1610700	2287600	1019900	955720	575000	317970	474890	395970	1480000	1836900	1410700	970880	1283600	818660	695040	653780	594570	1291900	1146100	1046500	1133600	--	--
Apigenin-7-O-rutinoside(Isorhoifolin)	579.17	271.01	1.006	0.00173697	0.05	578.164	C27H30O14	[M+H]+	Flavonoids	Flavonoid	552-57-8	B	1234100	1431100	2134500	718160	1026700	660600	301220	532700	381970	1325000	1648900	1387000	950930	1219300	855200	793150	626850	636650	1061900	1233300	1009200	1071500	--	--
Kaempferol-3-O-Sambubioside	581.15	287.06	1.008	0.00173449	0.05	580.142	C26H28O15	[M+H]+	Flavonoids	Flavonoid	27661-51-4	A	1212700	781560	709740	207700	236400	421550	689990	162450	356790	413170	345940	429360	419170	242620	436860	414490	324680	265190	473480	459810	501090	519950	--	--
Apigenin-6,8-C-diglucoside	595.17	457.2	1.012	0.00170035	0.05	594.158	C27H30O15	[M+H]+	Flavonoids	Flavonoid	23666-13-9	A	263160	323790	202600	144700	148670	111810	58527	79533	106260	79558	139140	98671	53177	85531	43804	50798	46749	53292	113840	120470	121570	110740	C10195	--
Luteolin-7-O-neohesperidoside(Lonicerin)	595.17	449.1	1.012	0.00170035	0.05	594.158	C27H30O15	[M+H]+	Flavonoids	Flavonoid	25694-72-8	A	256790	175480	107500	55543	93653	140210	205510	152960	92308	131810	114350	132850	122440	61558	159300	181540	100030	129720	151640	182010	144290	110950	C12630	ko00944
Luteolin-7-O-rutinoside	593.15	473.11	-1.008	0.0016994	0.05	594.158	C27H30O15	[M-H]-	Flavonoids	Flavonoid	3563-98-2	B	39307	28509	15873	20043	27469	17202	16275	15871	16875	5943.9	16871	5420.4	8693	11192	10147	7782.3	9	7384	21203	19076	12971	17319	--	--
Kaempferol-3-O-rutinoside(Nicotiflorin)	593.15	285.04	-1.008	0.0016994	0.05	594.158	C27H30O15	[M-H]-	Flavonoids	Flavonoid	17650-84-9	A	111800	76167	72205	45237	52455	51068	30853	29186	40631	48976	59816	64612	103870	53105	62814	33155	25099	31250	48590	45894	65468	49093	C21833	ko00944,ko01110
Chrysoeriol-7-O-rutinoside	607.17	299	-1.004	0.00165357	0.05	608.174	C28H32O15	[M-H]-	Flavonoids	Flavonoid	-	B	177020	79265	90020	159080	187870	196810	188840	118410	156760	90889	59898	70653	168980	96790	150800	81768	85028	121510	138000	158760	132040	162280	--	--
Kaempferol-3-O-sophoroside	609.15	285.04	-1.004	0.0016482	0.05	610.154	C27H30O16	[M-H]-	Flavonoids	Flavonoid	19895-95-5	B	1215.9	1048.3	1748.1	2686.4	2912.3	2446.6	3713.7	932.71	466.09	1863.8	1494.9	3026.3	19707	4078.7	2565.7	1635.5	4650.5	8745.6	3816.4	6642.4	1861.6	5592	C12634	ko00944
Luteolin-8-C-glucosyl-O-glucoside	611.16	465.1	1.007	0.00164769	0.05	610.153	C27H30O16	[M+H]+	Flavonoids	Flavonoid	-	B	999080	813230	899880	547800	648200	679780	519610	206720	363790	548140	488430	445420	632200	508370	382160	237350	192810	274510	573830	547750	501460	493800	--	--
Quercetin-3-O-(2-O-rhamnosyl)-galactoside	611.16	303.05	1.007	0.00164769	0.05	610.153	C27H30O16	[M+H]+	Flavonoids	Flavonoid	-	B	59054	61853	62893	47159	30985	32973	70639	23682	24177	40026	35429	36030	65026	37696	36355	29971	28620	43149	42220	39524	36364	44387	--	--
Luteolin-7-O-gentiobioside	611.15	287.05	1.005	0.00164444	0.05	610.145	C27H30O16	[M+H]+	Flavonoids	Flavonoid	-	B	23382000	16579000	8727900	2290200	3595900	7064400	9971600	2168600	6034700	5654300	4725200	5769400	8630500	3574800	7449000	5163100	3636600	3592900	7824000	8309800	7588800	7647300	--	--
Luteolin-di-O-glucoside	611.15	287.06	0.997	0.00163135	0.05	610.153	C27H30O16	[M+H]+	Flavonoids	Flavonoid	-	B	25081000	15244000	8901800	2035300	2924300	6952100	9964400	2125900	6145100	5177700	4613700	6053000	8166600	3540400	7353700	5274400	3871400	3772300	7674800	8168900	7824100	8269400	--	--
Tamarixetin 3-O-rutinoside	623.16	315.05	-1.008	0.00161756	0.05	624.168	C28H32O16	[M-H]-	Flavonoids	Flavonoid	-	B	42307	51780	40887	18257	39060	15460	5664.4	4996.8	24109	21876	21332	22984	13629	13431	6802.5	15922	19840	5035.4	25191	18602	18016	27781	--	--
Isorhamnetin-3-O-rutinoside (Narcissin)	625.17	317.08	1.008	0.00161236	0.05	624.162	C28H32O16	[M+H]+	Flavonoids	Flavonoid	604-80-8	A	416540	580600	506460	248890	494440	146910	78520	83857	234260	252210	393140	309740	147420	205360	106380	215620	179930	105190	290760	263250	281440	266310	--	--
Luteolin-O-Malonyl-O-glucoside-O-Pentoside	667.14	287.06	1.003	0.00150343	0.05	666.137	C29H30O18	[M+H]+	Flavonoids	Flavonoid	-	B	4846.2	10643	3734.2	69916	70588	70455	43153	16001	30306	27140	22374	9263.6	75171	50954	90518	50752	34940	35256	29342	33454	50664	37353	--	--
Apigenin-O-glucosyl-O-rutinoside	739.21	269.2	-1.006	0.00136091	0.05	740.216	C33H40O19	[M-H]-	Flavonoids	Flavonoid	-	B	12312	15349	22207	27163	17260	9355.2	10754	11332	16320	44362	56687	32621	23224	34110	29642	52905	32982	19283	17776	21422	30078	17304	--	--
Quercetin-O-arabinosyl-O-rhamnoside-O-glucoside	743.2	303.05	1.005	0.00135226	0.05	742.195	C32H38O20	[M+H]+	Flavonoids	Flavonoid	-	B	88244	45334	44619	54151	49835	77281	82718	28874	37797	63851	46582	67856	98395	50622	116950	86011	50650	97501	51441	55290	62008	58658	--	--
Isohemiphloin	433.11	313	-1.011	0.00233428	0.05	434.121	C21H22O10	[M-H]-	Flavonoids	Flavonoid carbonoside	3682-02-8	B	89103	118440	95251	60304	66321	30990	32120	19608	26268	89285	123780	39089	38200	40211	16883	46869	25210	21028	39378	51091	53904	34850	--	--
Cirsimaritin-8-C-glucoside	477.14	357.09	1.008	0.00211259	0.05	476.132	C23H24O11	[M+H]+	Flavonoids	Flavonoid carbonoside	-	B	57320	110080	114120	53233	69679	25946	17266	21450	67161	127180	176850	66316	37151	53615	16715	64643	70324	50859	67565	75695	64611	67217	--	--
Violanthin	579.17	561.16	1.006	0.00173697	0.05	578.164	C27H30O14	[M+H]+	Flavonoids	Flavonoid carbonoside	40581-17-7	B	39657	43620	43630	33518	69616	24082	10786	14171	24942	32766	53710	31058	24964	31696	7545.5	25336	15133	29648	19986	36716	39715	31842	C10196	--
Apigenin-6-C-2-glucuronylxyloside	579.13	283.06	1.003	0.00173191	0.05	578.127	C26H26O15	[M+H]+	Flavonoids	Flavonoid carbonoside	-	B	541360	680220	845200	382780	526280	319340	164510	236660	195380	576740	629620	607730	468980	573110	358630	275930	279050	302970	523110	518710	332530	431250	--	--
Vitexin-2-O-glucoside	595.17	577.16	1.012	0.00170035	0.05	594.158	C27H30O15	[M+H]+	Flavonoids	Flavonoid carbonoside	-	B	56243	57859	32388	30349	39058	27706	13938	22261	31944	20253	18059	22977	11992	16594	4348.2	13933	15377	11529	18716	9616.5	24222	20268	--	--
Chrysoeriol-6,8-di-C-glucoside	625.18	607.2	1.011	0.00161713	0.05	624.169	C28H32O16	[M+H]+	Flavonoids	Flavonoid carbonoside	-	B	101580	49041	69449	183650	139160	196680	111750	55833	60368	76064	96939	95740	155080	135150	193040	118500	160760	146640	127110	137440	130680	133090	--	--
Hesperetin-6-C-glucoside-7-O-glucoside	627.19	465.2	1.005	0.00160239	0.05	626.185	C28H34O16	[M+H]+	Flavonoids	Flavonoid carbonoside	-	B	2010900	1414300	1081300	668820	773160	1095100	1175000	319610	437830	494280	483530	342760	707150	453200	492540	257740	268500	328800	727010	739660	805390	713110	--	--
Quercetin-3-O-methyl ether	315.05	271.02	-1.008	0.00319949	0.05	316.058	C16H12O7	[M-H]-	Flavonoids	Flavonols	1486-70-0	B	51269	32632	17650	19065	19708	8628.5	22841	4142.5	6747.5	9699.9	8700.6	13709	12659	8876.2	22846	26652	5529.1	15024	17616	22517	20552	23056	C04443	ko00944
3,7-Di-O-methylquercetin	329.07	314	-1.004	0.00305102	0.05	330.074	C17H14O7	[M-H]-	Flavonoids	Flavonols	2068-02-2	B	19354	11844	6320.7	15526	10664	6978.7	19543	2528.9	3465.1	1886.5	2842.8	2668.6	2573.7	1536.9	4993.4	2153.4	501.93	1007.2	6868.8	6447.5	6439.9	6682.3	C01265	ko00944
Tangeretin	373.13	343	1.009	0.00270415	0.05	372.121	C20H20O7	[M+H]+	Flavonoids	Flavonols	481-53-8	A	288150	135880	409870	193470	347810	1042400	250470	5753100	73615	398930	154330	264510	109390	103580	97102	98507	71155	123280	524070	537800	555280	515650	C10190	--
5-Hydroxyauranetin	389.12	328.1	1.004	0.00258018	0.05	388.116	C20H20O8	[M+H]+	Flavonoids	Flavonols	50439-46-8	A	2101.4	546.51	2624.6	1404.9	1890.7	5033.8	2413.6	30836	593.49	4033.2	2410.5	1985.2	763.33	826.67	541.13	1211.5	429.3	1151.7	3238.3	2684.3	3773.9	3233.3	--	--
Kaempferol-3-O-arabinoside (Juglanin)	417.08	285	-1.01	0.0024216	0.05	418.09	C20H18O10	[M-H]-	Flavonoids	Flavonols	5041-67-8	A	1564100	1327700	513890	156740	178180	242610	756930	65482	253600	251150	255400	244240	376950	167810	617220	490150	195120	120520	444720	430570	465770	417760	--	--
Kaempferol-3-O-rhamnoside (Afzelin)(Kaempferin)	431.1	285	-1.006	0.00233357	0.05	432.106	C21H20O10	[M-H]-	Flavonoids	Flavonols	482-39-3	A	71483000	64368000	55262000	27215000	30486000	40542000	57689000	16755000	40580000	42187000	40505000	42506000	48607000	30476000	50211000	43168000	35612000	31712000	48142000	47986000	49246000	48511000	C16911	ko00944
3,5,6,7,8,3',4'-Heptamethoxyflavone	433.15	418.1	1.008	0.00232714	0.05	432.142	C22H24O9	[M+H]+	Flavonoids	Flavonols	1178-24-1	B	847.65	690.16	1453.9	937.62	1205.7	1190.4	1300.6	5644.5	243.29	2742.1	1570.6	2650.8	1175.3	1033.8	2115.3	698.4	766.83	1804.9	1502.9	1760.1	1656.3	1699.2	--	--
Avicularin	435.09	303	1.005	0.00230987	0.05	434.085	C20H18O11	[M+H]+	Flavonoids	Flavonols	572-30-5	A	15554000	13855000	9684900	3802500	4332500	6405500	6835800	952030	2710100	4145500	4205400	2794600	5542600	3462700	3629600	1852000	1334900	1432400	5775000	5310900	5403700	5023400	--	--
Galloylisorhamnetin	469.13	317.08	1.061	0.00226163	0.05	468.069	C23H16O11	[M+H]+	Flavonoids	Flavonols	-	A	219300	266220	490330	462150	318780	105560	91804	148590	201120	608620	553760	410350	392250	269500	77781	296560	434530	117120	269700	474640	284970	332600	--	--
Kaempferol-3-O-galactoside (Trifolin)*	447.09	285	-1.011	0.00226129	0.05	448.101	C21H20O11	[M-H]-	Flavonoids	Flavonols	23627-87-4	A	9824600	6917800	2431900	618550	621370	1242800	4418500	137980	1226000	1018500	1008400	772740	1340300	541260	2620500	1138600	420500	168530	2293500	2375300	2275700	2121700	C12626	ko00944
Isorhamnetin-3-O-arabinoside	449.11	317.06	1.01	0.00224889	0.05	448.1	C21H20O11	[M+H]+	Flavonoids	Flavonols	-	B	104290	117680	63343	48085	68166	27337	60523	14071	38149	53919	71586	36839	41886	44423	30853	31782	18933	21483	45379	54139	50116	42924	--	--
Quercetin-3-O-rhamnoside(Quercitrin)	449.11	303.05	1.009	0.00224667	0.05	448.101	C21H20O11	[M+H]+	Flavonoids	Flavonols	522-12-3	A	64474000	62231000	57680000	43945000	47487000	56184000	50657000	26765000	39163000	43503000	43244000	39666000	48959000	40287000	42436000	26337000	25072000	27426000	48834000	47191000	48493000	50254000	C01750	ko00944
Dihydrokaempferol-7-O-glucoside	449.11	287.06	-1.006	0.00223999	0.05	450.116	C21H22O11	[M-H]-	Flavonoids	Flavonols	-	A	1964400	1800800	798280	495980	608480	837850	1054700	212440	549650	196720	318840	256080	124670	173660	161280	174440	116220	112910	558540	509140	618610	489900	--	--
8-Methoxykaempferol-7-O-rhamnoside	461.11	315.05	-1.006	0.00218169	0.05	462.116	C22H22O11	[M-H]-	Flavonoids	Flavonols	-	B	398570	244750	192010	238200	219600	180200	299100	72791	150140	292790	331290	361000	226280	224510	187190	102660	83194	68793	250110	214010	230670	217400	--	--
Myricetin-3-O-rhamnoside (Myricitrin)	463.09	316.03	-1.005	0.0021702	0.05	464.095	C21H20O12	[M-H]-	Flavonoids	Flavonols	17912-87-7	B	119480	114140	169750	153950	126120	67051	58486	19322	32352	70438	57249	116250	82974	64932	73439	25678	40260	31701	89733	62349	85234	93925	C10108	--
Quercetin-3-O-glucoside(Isoquercitrin)	463.09	300.03	-1.005	0.0021702	0.05	464.095	C21H20O12	[M-H]-	Flavonoids	Flavonols	482-35-9	A	78397000	69855000	42030000	25106000	25588000	39464000	49217000	7733400	21914000	24697000	25672000	16079000	38501000	22023000	27204000	18384000	11355000	9770700	39686000	37115000	37507000	36540000	C05623	ko00944,ko01100,ko01110
Isorhamnetin-3-O-rhamnoside	463.12	317.06	1.004	0.0021679	0.05	462.116	C22H22O11	[M+H]+	Flavonoids	Flavonols	-	B	1287300	1020800	769620	857820	924380	666730	876900	282410	486950	1070700	1101300	1133000	818550	752510	535510	312100	319440	337730	740340	779750	693370	680320	--	--
Isorhamnetin-7-O-glucoside (Brassicin)	479.12	317.06	1.009	0.00210594	0.05	478.111	C22H22O12	[M+H]+	Flavonoids	Flavonols	6743-96-0	A	1810800	2054500	1124800	1096000	1811100	444040	798730	293520	721940	728430	1115700	620930	453050	560090	400090	679680	349270	222210	874790	912630	823180	798100	--	--
Myricetin-3-O-glucoside	481.1	319.04	1.01	0.00209936	0.05	480.09	C21H20O13	[M-H]-	Flavonoids	Flavonols	19833-12-6	A	112680	126440	70834	32220	35735	65961	90679	9	30345	55059	47379	28444	35642	24235	50416	9	17464	8853.5	44790	43714	33018	39341	--	--
Kaempferol-3-O-(6''-acetyl)glucoside	489.11	285.04	-1.001	0.00204657	0.05	490.111	C23H22O12	[M-H]-	Flavonoids	Flavonols	-	B	24267	42478	9757.6	6238	2993.7	5505.5	30373	4716.8	12539	9862	8583.1	4906	8219.3	10087	13371	20943	5584.1	8675.1	10491	14834	11675	8533	--	--
Kaempferol-3-O-(6''-malonyl)glucoside	535.11	287.05	1.009	0.00188559	0.05	534.101	C24H22O14	[M+H]+	Flavonoids	Flavonols	-	B	171100	113660	36531	17559	16014	30188	117170	31812	43031	27977	29239	28767	55556	17074	73061	94185	17102	35603	52344	59574	59731	57085	--	--
Quercetin-7-O-(6'-O-malonyl)-glucoside	551.1	303.05	1.004	0.00182181	0.05	550.096	C24H22O15	[M+H]+	Flavonoids	Flavonols	-	B	110510	78382	40447	20534	43267	38772	75047	33024	69451	29836	17962	25120	54560	35800	43980	38716	13398	42096	34171	43020	51383	51238	--	--
Kaempferol-3,7-O-dirhamnoside(Kaempferitrin)	579.17	287.1	1.006	0.00173697	0.05	578.164	C27H30O14	[M+H]+	Flavonoids	Flavonols	482-38-2	B	3224500	3985900	4934500	2373300	2924600	1607500	974490	1467000	1177200	3731300	4503500	3597500	2571500	3476500	2834700	2306100	1770900	1994000	2899000	3302600	2925700	2639100	C16981	--
Quercetin-3-O-xylosyl(1→2)-galactoside	597.14	303.05	1.002	0.001678	0.05	596.138	C26H28O16	[M+H]+	Flavonoids	Flavonols	-	A	7017600	3799900	4665300	2094900	2679500	4050500	3219300	932920	1736400	2098500	1890400	2128900	3315200	1655200	1876500	1178000	1023800	1227900	2884100	2555800	2694800	2393900	--	--
Quercetin-O-feruloyl-Pentoside	611.16	303.04	1.012	0.00165587	0.05	610.148	C30H26O14	[M+H]+	Flavonoids	Flavonols	-	B	26514000	23312000	23510000	15629000	15239000	16288000	9838700	5212300	10096000	14608000	13973000	12572000	17068000	14068000	12630000	6887400	5449400	7734700	13936000	13179000	13501000	13902000	--	--
Quercetin-3-O-rutinoside (Rutin)	609.15	301	-1.003	0.00164656	0.05	610.153	C27H30O16	[M-H]-	Flavonoids	Flavonols	153-18-4	A	9056700	6533600	6522100	4656000	3918700	4700300	2769400	1414200	2569700	3810800	3531900	3048000	4620700	3421800	3628300	2082000	1473900	1743500	4016800	4046000	4468100	3976500	C05625	ko00944,ko01100,ko01110
Quercetin-3-O-robinobioside	609.15	300	-1.003	0.00164656	0.05	610.153	C27H30O16	[M-H]-	Flavonoids	Flavonols	52525-35-6	A	10596000	7842600	4558200	5430400	4583900	5831900	6745700	1781700	3373500	6711000	5118800	4794800	7590700	3814300	6302000	3964500	3071500	4787200	5580700	5121900	4544600	5780600	--	--
Isorhamnetin-3-O-neohesperidoside	625.18	317	1.011	0.00161713	0.05	624.169	C28H32O16	[M+H]+	Flavonoids	Flavonols	55033-90-4	A	111180	132960	139230	98648	101600	150500	54132	81765	80300	133770	86205	154410	78690	105240	100730	99138	112280	108070	183180	117440	94656	132220	--	--
6-Hydroxykaempferol-7,6-O-Diglucoside	627.16	303.1	1.012	0.00161362	0.05	626.148	C27H30O17	[M+H]+	Flavonoids	Flavonols	-	A	94539	133910	50226	40377	41877	28802	69669	18812	29669	43118	53480	46235	61332	39490	23769	39477	19386	27349	39673	54498	53483	48643	--	--
6-Hydroxykaempferol-3,6-O-Diglucoside	627.16	303.1	1.012	0.00161362	0.05	626.148	C27H30O17	[M+H]+	Flavonoids	Flavonols	-	A	52548000	46415000	37673000	19495000	23222000	38098000	31024000	9863400	18942000	17337000	15585000	14638000	23758000	16876000	16086000	10072000	10395000	10551000	27954000	25389000	24721000	25440000	--	--
Isorhamnetin-3,7-O-diglucoside	641.17	479.11	1.007	0.00157057	0.05	640.163	C28H32O17	[M+H]+	Flavonoids	Flavonols	6758-51-6	B	54195	46398	18441	31057	37062	18956	9	9	9	33562	16614	40124	25099	24975	21085	9	9	9	24651	22143	23584	20441	--	--
Quercetin-O-rhamnoside-O-glucoside-O-rhamnoside	757.22	449.1	1.009	0.00133251	0.05	756.211	C33H40O20	[M+H]+	Flavonoids	Flavonols	-	B	33126	26250	22655	32476	35131	49943	21616	3489.5	21451	31558	25984	39202	38573	32364	40322	30904	21760	23880	21536	29052	36874	26166	--	--
Quercetin-O-glucoside-O-glucoside-O-Pentoside	759.2	303.05	1.009	0.00132903	0.05	758.191	C32H38O21	[M+H]+	Flavonoids	Flavonols	-	B	65751	27390	35220	42262	40200	51448	41704	10157	20349	49721	46816	42120	65638	40146	41246	29116	22578	43711	44292	31448	29310	38530	--	--
Formononetin	267.07	252	-1.004	0.00375931	0.05	268.074	C16H12O4	[M-H]-	Flavonoids	Isoflavones	485-72-3	B	9	9	9	2568.2	1995.4	2839.6	5823.8	7880.9	7395.3	9	9	9	2876.1	3539.2	2846.7	4589.1	4027.7	4627.9	2334.2	2861.3	2535.4	2701.3	C00858	ko00943,ko01110
Wistin	461.14	299.09	1.003	0.00217504	0.05	460.137	C23H24O10	[M+H]+	Flavonoids	Isoflavones	19046-26-5	A	21647	34455	38066	61990	65301	42193	20450	24109	33121	8041.9	13162	5458.3	4272.4	2700.3	5091.9	6309.9	4338.8	4143.8	17593	22119	20315	20160	--	--
2'-Hydoxy,5-methoxyGenistein-4',7-O-diglucoside	641.16	317.06	0.996	0.00155343	0.05	640.164	C28H32O17	[M+H]+	Flavonoids	Isoflavones	-	B	141960	86969	77384	42668	67190	79106	64656	23513	41310	199050	148430	216040	70117	53394	71025	34080	29154	48329	61990	56197	86209	83559	--	--
Ayapin	187.1	123.1	-0.941	0.0050294	0.05	188.041	C11H8O3	[M-H]-	Lignans and Coumarins	Coumarins	494-56-4	A	9950.3	10796	19161	11079	9039.3	12868	7909.2	13164	5848.3	18869	18840	22325	13572	7643.4	9114.2	16034	9979.2	13847	15193	12569	10871	11713	C18078	--
Isooxypeucedanine	287.09	203.04	1.006	0.00350413	0.05	286.084	C16H14O5	[M+H]+	Lignans and Coumarins	Coumarins	5058-15-1	B	220040	1311600	582310	325550	551730	110310	95673	119610	68956	241290	1774600	251180	506460	446560	6971.2	629270	199650	185090	425760	420550	427610	427340	--	--
Skimmin	325.09	163	1.006	0.00309453	0.05	324.084	C15H16O8	[M+H]+	Lignans and Coumarins	Coumarins	93-39-0	B	10962	48867	47950	84693	154740	80400	101260	134650	178550	102280	89162	80672	173010	184770	50826	203530	124130	99991	63532	40195	127000	82505	--	--
Esculin Hydrate	341.09	179.04	1.011	0.00296403	0.05	340.079	C15H16O9	[M+H]+	Lignans and Coumarins	Coumarins	66778-17-4	B	236980	162290	237110	172780	174420	80091	135090	71127	90562	169980	168370	224420	148160	93201	186200	183830	139700	114190	134120	177670	160410	176020	--	--
Scopoletin-O-Glucuronide	369.16	177.06	1.086	0.00294181	0.05	368.074	C16H16O10	[M+H]+	Lignans and Coumarins	Coumarins	132752-65-9	A	43073000	47586000	47549000	50096000	50637000	47748000	64292000	67377000	66182000	51182000	57125000	50783000	58413000	55505000	47717000	54914000	52579000	48321000	53673000	54260000	55270000	53753000	--	--
Pinoresinol	357.13	151	-1.012	0.0028337	0.05	358.142	C20H22O6	[M-H]-	Lignans and Coumarins	Lignans	487-36-5	B	29579	34774	28438	45152	28791	85904	7086.2	17448	20730	15076	31058	16016	90323	33018	10423	28658	21845	20874	33098	35480	31593	28187	C05366	ko00998,ko01110
Dihydrodehydrodiconiferyl alcohol 4-O-glucosides	521.2	359.14	-1.01	0.00193784	0.05	522.21	C26H34O11	[M-H]-	Lignans and Coumarins	Lignans	-	B	80690	114910	56686	41301	65789	55734	27265	46082	74497	64317	80736	55578	43596	54862	44332	66759	54476	30018	54286	48704	59158	54081	--	--
1-Hydroxyterpinin monoglucoside	535.18	373.13	-1.009	0.00188535	0.05	536.189	C26H32O12	[M-H]-	Lignans and Coumarins	Lignans	-	B	289540	321750	199350	181480	301850	207150	197050	365020	357670	324470	688740	241130	310370	412330	155670	759980	454230	334710	323020	391050	381210	353320	--	--
Lyoniside	551.21	419.17	-1.011	0.00183415	0.05	552.221	C27H36O12	[M-H]-	Lignans and Coumarins	Lignans	34425-25-7	B	91812	166110	144610	129700	133090	117270	50566	177730	111320	83056	167920	92389	67171	185800	59468	120610	162140	122110	143750	137490	106400	177270	--	--
Syringaresinol-Glucoside	579.21	417.16	-1.006	0.00173685	0.05	580.216	C28H36O13	[M-H]-	Lignans and Coumarins	Lignans	-	B	172540	419070	220150	196730	321380	186660	138650	387010	442990	97563	154720	106840	67390	129330	32140	287120	170730	77470	185220	177920	168880	156820	--	--
7，8-dihydro-Buddlenol B (threo)	585.23	537.21	-1.011	0.00172753	0.05	586.241	C31H38O11	[M-H]-	Lignans and Coumarins	Lignans	-	B	37771	57137	24232	9435.2	13920	6045.2	5076.6	2695	8939.6	13293	30911	15878	10314	12532	6676.7	10074	14272	8585.3	17034	15221	16014	15881	--	--
Methyl 7,10-hexadecadienoate	263.43	115.01	-2.794	0.0106062	0.05	266.224	C17H30O2	[M-H]-	Lipids	Free fatty acids	-	B	38636000	42271000	34613000	40452000	33860000	37550000	32176000	35625000	34959000	40297000	39178000	42222000	34737000	40901000	36816000	37913000	34018000	40200000	34999000	35964000	37970000	34882000	--	--
Undecylic Acid	185.15	185.16	-1.012	0.00546584	0.05	186.162	C11H22O2	[M-H]-	Lipids	Free fatty acids	112-37-8	B	289170	290780	348700	280120	276640	255820	233230	265940	236310	304600	269430	280610	312180	270750	280320	220430	294740	240880	245720	270300	256970	294890	--	--
Lauric acid	199.17	181	-1.008	0.005061	0.05	200.178	C12H24O2	[M-H]-	Lipids	Free fatty acids	143-07-7	A	16120	11968	22389	32448	31559	22664	24878	24179	20487	25135	19119	28250	31914	23135	29911	20841	20216	29132	23750	24544	25189	24842	C02679	ko00061,ko01100,ko01110
Myristic Acid	227.2	227.2	-1.009	0.00444102	0.05	228.209	C14H28O2	[M-H]-	Lipids	Free fatty acids	544-63-8	A	7674600	9077900	10275000	9988700	12535000	7768500	9961000	9427100	8671500	10790000	10647000	9270500	11719000	9918200	12524000	7074100	7278300	8291600	10649000	11576000	11187000	11787000	C06424	ko00061,ko01100
Pentadecanoic Acid	241.22	241.22	-1.005	0.00416632	0.05	242.225	C15H30O2	[M-H]-	Lipids	Free fatty acids	1002-84-2	B	67844	84132	150080	73753	86794	51879	134270	81527	95805	81138	82859	78505	121730	105250	113660	90706	98636	106570	82596	103330	100350	100970	--	--
Palmitoleic Acid	253.22	235.19	-1.005	0.00396888	0.05	254.225	C16H30O2	[M-H]-	Lipids	Free fatty acids	373-49-9	A	4468.6	3535.7	8234.8	5005.9	7523.2	3781.6	12062	6111.2	12925	3597.4	4999	6141.8	13601	9524.4	12080	5919.7	5992.4	7482.4	3292.5	7670	7484.5	6130.1	C08362	ko00061
Palmitic acid	255.23	255.23	-1.01	0.00395722	0.05	256.24	C16H32O2	[M-H]-	Lipids	Free fatty acids	57-10-3	A	18047000	21206000	19412000	18458000	25193000	16646000	19497000	24382000	21684000	30652000	27834000	24271000	35502000	31057000	44521000	24479000	26166000	23837000	21947000	28955000	28293000	27884000	C00249	ko00061,ko00062,ko00071,ko00073,ko01040,ko01100,ko01212
Cis-10-Heptadecenoic Acid	267.23	267.23	-1.01	0.00377952	0.05	268.24	C17H32O2	[M-H]-	Lipids	Free fatty acids	29743-97-3	B	86353	190010	143480	113450	147300	47641	345820	199360	267260	101120	177280	146960	311460	260170	278030	162840	161880	157240	164790	184150	200720	186190	--	--
α-Linolenic Acid	277.22	277.22	-1.005	0.00362528	0.05	278.225	C18H30O2	[M-H]-	Lipids	Free fatty acids	463-40-1	A	43663000	47276000	51953000	22390000	32414000	16432000	22397000	14969000	17117000	31589000	36386000	33466000	23909000	22138000	20722000	18297000	19339000	21330000	30949000	29642000	30686000	29163000	C06427	ko00592,ko01040,ko01100,ko01110
γ-Linolenic Acid	277.22	277.22	-1.005	0.00362528	0.05	278.225	C18H30O2	[M-H]-	Lipids	Free fatty acids	506-26-3	A	45493000	49437000	54495000	24163000	32438000	17074000	22912000	15740000	16656000	33415000	38032000	35510000	25262000	20969000	21575000	18717000	21257000	22382000	31242000	31242000	31893000	30435000	C06426	ko00591,ko01040,ko01100
Punicic acid	279.23	95.1	1.005	0.00359918	0.05	278.225	C18H30O2	[M+H]+	Lipids	Free fatty acids	544-72-9	B	218440	433890	366810	232840	378810	250550	148090	162340	178100	148550	304560	117850	168410	150140	141600	176430	169400	204520	201570	217790	204100	216340	C08364	--
11-Octadecanoic acid(Vaccenic acid)	281.25	281.25	-1.006	0.00357689	0.05	282.256	C18H34O2	[M-H]-	Lipids	Free fatty acids	506-17-2	A	2328200	3338100	2478900	2063800	2587300	1042900	2899200	3246600	3754300	2559400	2463000	3131600	3000000	2874300	3809300	2247700	2371200	2644500	2608100	2971500	2960300	2252000	--	--
Elaidic Acid	281.25	281.25	-1.006	0.00357689	0.05	282.256	C18H34O2	[M-H]-	Lipids	Free fatty acids	112-79-8	B	8510000	12068000	9005200	7307300	9807800	3904900	9638100	11562000	13038000	10896000	9452300	12017000	11116000	11405000	13961000	8570900	8334100	9242400	9501200	11245000	11126000	8274800	C01712	--
Stearic Acid	283.26	283.26	-1.012	0.00357269	0.05	284.272	C18H36O2	[M-H]-	Lipids	Free fatty acids	57-11-4	A	26124000	15132000	17347000	15266000	15090000	18763000	28498000	23016000	18824000	12317000	28678000	29709000	24992000	46560000	39000000	66480000	17736000	18249000	2018400	2163000	2332000	1942800	--	--
10,16-Dihydroxypalmitic acid	287.22	241.22	-1.01	0.00351647	0.05	288.23	C16H32O4	[M-H]-	Lipids	Free fatty acids	3233-90-7	A	40308	42486	54601	60391	54677	40870	30810	54693	40164	84214	83341	81755	82539	75126	68657	40738	40646	36711	56891	59935	55699	55890	C08285	ko00073
1,18-Octadecanediol	287.29	97.2	1.003	0.00349125	0.05	286.287	C18H38O2	[M+H]+	Lipids	Free fatty acids	3155-43-9	B	7781.1	4747.6	5739	12213	14003	7585.4	13612	18951	12405	9948.7	7945.3	6428.7	14408	12449	10191	9213.7	10337	7471.9	12182	11168	9929.3	9665.1	--	--
9-KODE	293.21	275.1	-1.009	0.00344122	0.05	294.219	C18H30O3	[M-H]-	Lipids	Free fatty acids	54232-59-6	B	8934.6	24185	17853	7704.4	13822	4212.1	2697	4934.2	5618.8	9853.2	15467	9236.7	7467.9	7025.7	3129.6	6309.2	5576	4932.4	9580.4	8076.6	10842	9732.9	--	--
9-HOTrE	293.21	275	-1.009	0.00344122	0.05	294.219	C18H30O3	[M-H]-	Lipids	Free fatty acids	89886-42-0	B	58038	73287	113010	56743	73917	32416	28904	43650	36016	115310	110770	120150	63069	66759	66795	44129	42309	41797	69008	66257	68983	66481	--	--
9,10-EODE	295.23	277.3	-1.005	0.00340413	0.05	296.235	C18H32O3	[M-H]-	Lipids	Free fatty acids	65167-83-1	A	194550	359710	314480	195960	290950	207950	127150	122760	137160	112290	244090	99690	126510	125400	99285	138910	149150	180830	188970	186730	178790	177840	--	--
13-Hydroxy-9,11-octadecadienoic acid	295.23	195.14	-1.005	0.00340413	0.05	296.235	C18H32O3	[M-H]-	Lipids	Free fatty acids	5204-88-6	B	89534	173050	145290	89609	145500	89823	59438	51874	57061	57227	102940	49020	60361	62860	47301	66751	55545	59672	78281	78508	82038	75428	--	--
3-Hydroxy-stearic acid	299.26	299.26	-1.007	0.00336497	0.05	300.267	C18H36O3	[M-H]-	Lipids	Free fatty acids	17773-30-7	B	193130	276170	241290	199050	215230	235470	410250	212650	257430	359500	314300	334200	181070	192530	295980	276210	147720	263990	261950	268210	238310	235280	--	--
Eicosadienoic acid	307.26	307.3	-1.012	0.00329363	0.05	308.272	C20H36O2	[M-H]-	Lipids	Free fatty acids	5598-38-9	A	17528	26517	21273	28578	29747	28802	20245	19823	21346	20857	18986	29107	25784	29363	30663	17880	19276	28091	19884	26998	21592	23992	C16525	ko01040
Eicosenoic acid	309.28	309.3	-1.007	0.00325595	0.05	310.287	C20H38O2	[M-H]-	Lipids	Free fatty acids	26764-41-0	B	50351	61736	65218	64769	72778	51885	68818	59370	52274	68410	74797	51933	71293	54695	73386	31874	40071	53489	83153	81654	78782	70335	C16526	ko01040
13-Oxo-9-hydroxy-10-octadecenoic acid	311.22	293.21	-1.01	0.00324529	0.05	312.23	C18H32O4	[M-H]-	Lipids	Free fatty acids	-	B	8281.5	14996	13919	9527.4	15557	10822	8794.6	10097	6322.7	5459.7	12435	5368.4	7930.5	12858	5785.2	10198	11225	8946.9	10657	9763.4	9720.2	9368.5	--	--
9,10-Dihydroxy-12-octadecenoic acid	313.24	295.23	-1.006	0.00321159	0.05	314.246	C18H34O4	[M-H]-	Lipids	Free fatty acids	263399-34-4	A	161990	288890	177870	155180	244520	47177	49552	83673	65962	290460	371740	413630	173200	204510	134960	175390	131200	76999	211870	192250	192850	176580	--	--
9,10,13-Trihyroxy-11-octadecadienoic acid	329.23	229.15	-1.011	0.0030708	0.05	330.241	C18H34O5	[M-H]-	Lipids	Free fatty acids	-	B	57701	70770	46969	29954	44157	31718	33486	27748	52578	24446	55343	29254	26989	23362	19272	44117	42109	117150	47366	41983	44553	42435	--	--
2,3-Dihydroxypropyl-9,12-octadecadienoate-hexose-hexose	679.39	263.24	1.007	0.00148221	0.05	678.383	C33H58O14	[M+H]+	Lipids	Free fatty acids	-	B	6287.4	15681	12499	7513.4	9778.3	4053.2	6529.4	10714	12346	9734.3	26794	4530.8	8929.4	15396	3678.6	22324	17925	15061	10652	10043	6735.2	10004	--	--
2,3-Dihydroxypropyl-9,12,15-octadecatrienoate-hexose-hexose	677.37	677.37	1.003	0.00148073	0.05	676.367	C33H56O14	[M+H]+	Lipids	Free fatty acids	-	B	294150	401420	225830	99025	109230	113660	74622	80904	91034	258740	229930	215820	265170	222290	162720	382210	285580	291140	149680	196130	123940	165110	--	--
Monopalmitin	331.28	313.27	1.003	0.00302765	0.05	330.277	C19H38O4	[M+H]+	Lipids	Glycerol ester	542-44-9	B	89326	58280	83093	76947	111620	86059	141560	153540	125150	96067	72612	57731	105360	102230	91761	86086	119730	114270	125160	95095	79403	90893	--	--
Glyceryl linoleate	355.28	337.27	1.003	0.00282313	0.05	354.277	C21H38O4	[M+H]+	Lipids	Glycerol ester	26545-74-4	B	1388	4252.5	3635	1180	1208.7	736.62	2438.9	2911.6	1716.5	1707.5	1863.3	1485.6	3081.2	2555.2	1471.7	3136.3	4060.1	2622	3346.3	2010.5	2756.1	2664.3	--	--
MAG(18:2)	355.28	263.3	1.003	0.00282313	0.05	354.277	C21H38O4	[M+H]+	Lipids	Glycerol ester	-	A	236970	381980	346650	497760	705620	352340	1264000	1089600	787280	179680	200350	171500	255130	295740	284630	480070	418510	437740	420030	417450	410390	365760	--	--
MAG(18:2)isomer1	355.28	147.2	1.003	0.00282313	0.05	354.277	C21H38O4	[M+H]+	Lipids	Glycerol ester	-	B	15269	20057	20458	6812.1	8572.8	11562	6565.1	5487.1	5693.9	23625	35654	33687	21596	24195	22847	22371	21749	5486.8	15283	18195	14813	16719	--	--
MAG(18:1)isomer2	357.3	265.4	1.007	0.00281836	0.05	356.293	C21H40O4	[M+H]+	Lipids	Glycerol ester	-	B	9423.3	25944	11748	8308.8	15350	3910.8	12166	12112	22244	10313	22706	2521.5	17945	21609	13879	37961	35976	34590	13773	19851	17957	13421	--	--
MAG(18:1)isomer1	357.3	265.3	1.007	0.00281836	0.05	356.293	C21H40O4	[M+H]+	Lipids	Glycerol ester	-	B	7391.6	24676	9755.1	6514.5	15922	6083.2	10817	15884	20841	9004.8	24697	3267.9	17580	22363	13844	41432	33972	28004	21576	12508	18025	12177	--	--
1-O-Caffeoyl-3-O-p-coumaroylglycerol	399.11	163.04	-1.006	0.00252061	0.05	400.116	C21H20O8	[M-H]-	Lipids	Glycerol ester	-	B	404560	585040	1311000	1235000	1155500	484440	54903	67118	93794	78563	103790	65322	69536	51686	26748	37563	36665	41466	305480	317620	313300	309250	--	--
PE(oxo-11:0/16:0)	636.41	495.4	0.996	0.00156503	0.05	635.414	C32H62NO9P	[M+H]+	Lipids	Glycerol ester	-	A	1772000	2348300	2127600	1122400	644960	875270	167920	51221	46344	2441100	2339100	2963200	1807300	2254600	1660900	552460	736500	467340	979860	1687600	1083800	890340	--	--
PE(18:3/18:3+O3)	784.47	643.46	1.004	0.00127984	0.05	783.466	C41H70NO11P	[M+H]+	Lipids	Glycerol ester	-	B	29282	36976	42706	12757	8081.4	8857.9	9	9	9	53849	81285	62474	37961	36134	26168	14868	15446	7456.6	18831	26462	25784	26544	--	--
LysoPC 14:0(2n isomer)	468.31	184.07	1.009	0.00215456	0.05	467.301	C22H46NO7P	[M+H]+	Lipids	LPC	-	A	80303	59890	100450	160490	170980	142370	193430	202870	145940	114330	110910	111630	198790	154860	119800	220070	217160	181590	142840	164090	131980	163930	--	--
LysoPC 15:1	480.31	184.07	1.009	0.00210073	0.05	479.301	C23H46NO7P	[M+H]+	Lipids	LPC	-	B	20040	15985	31995	25865	39326	42752	30401	28321	36963	35182	37987	31846	66781	42864	26567	38870	34281	58087	34738	40705	34091	30230	--	--
LysoPC 15:0	482.32	184.07	1.003	0.00207953	0.05	481.317	C23H48NO7P	[M+H]+	Lipids	LPC	-	A	105410	124120	154320	170840	228840	149130	237280	255180	261520	107440	133860	118970	239830	213940	163340	256960	261660	273450	170920	187820	180400	192230	--	--
LysoPC 16:2(2n isomer)	492.31	184.07	1.009	0.00204952	0.05	491.301	C24H46NO7P	[M+H]+	Lipids	LPC	-	B	1988.5	2709.5	3305.5	6979.6	7659.6	6804.1	9200.8	8332.5	7646.6	3098.9	2100.5	4415.8	3291.9	3343.5	3616.9	7652.4	7092	7130.4	6832.1	5765.1	5107	5058.4	--	--
LysoPC 16:0(2n isomer)	496.34	184.07	1.008	0.00203087	0.05	495.332	C24H50NO7P	[M+H]+	Lipids	LPC	-	A	9712700	11952000	13681000	14823000	17234000	11638000	12802000	12730000	11418000	10237000	12320000	10446000	16107000	14049000	13083000	17183000	17285000	14707000	12900000	12738000	12797000	13017000	--	--
LysoPC 16:0	496.34	184.07	1.008	0.00203087	0.05	495.332	C24H50NO7P	[M+H]+	Lipids	LPC	17364-16-8	A	12771000	14409000	15916000	18590000	21999000	15336000	17401000	16334000	14492000	13136000	15002000	13680000	19598000	17917000	16714000	21142000	22875000	18676000	16017000	16899000	17256000	17341000	--	--
LysoPC 16:1	494.32	184.07	1.003	0.00202905	0.05	493.317	C24H48NO7P	[M+H]+	Lipids	LPC	-	A	34817	34652	51579	53371	81730	43831	136950	133040	127120	29150	35573	41205	57457	66169	62816	70360	65528	66988	50026	62448	61371	70056	--	--
LysoPC 18:1	522.36	184.07	1.012	0.00193736	0.05	521.348	C26H52NO7P	[M+H]+	Lipids	LPC	-	A	3409500	5543300	5061500	5302300	6676800	3377400	4305700	5567200	6930300	2204600	3612700	1460300	3802900	4831000	3269900	5951400	4522000	3180900	4031200	4345200	4701500	4196100	--	--
LysoPC 18:2(isomer)	520.34	184.07	1.008	0.00193719	0.05	519.332	C26H50NO7P	[M+H]+	Lipids	LPC	-	A	20577000	27307000	31681000	23072000	23356000	21176000	23526000	27413000	16886000	18426000	25437000	20740000	21149000	20905000	19018000	25506000	23088000	23087000	22115000	22154000	22148000	22572000	--	--
LysoPC 18:2	520.34	184.07	1.008	0.00193719	0.05	519.332	C26H50NO7P	[M+H]+	Lipids	LPC	-	A	13074000	12379000	19095000	12210000	12759000	11228000	15086000	13917000	12839000	13522000	12949000	14950000	13058000	12869000	11290000	15009000	13924000	10104000	12109000	13944000	12983000	12768000	--	--
LysoPC 18:3	518.32	184.07	1.003	0.0019351	0.05	517.317	C26H48NO7P	[M+H]+	Lipids	LPC	-	A	4850400	5424100	7289400	1329400	1792500	1131500	903510	647880	646570	3224100	3950900	3969200	2580000	1934600	1444000	1856300	1570600	1741600	2508100	2627200	2773300	2772600	--	--
LysoPC 18:3(2n isomer)	518.32	184.07	1.003	0.0019351	0.05	517.317	C26H48NO7P	[M+H]+	Lipids	LPC	-	A	12933000	16506000	23583000	5807700	6546100	5171500	2935400	2837500	2354800	10316000	13700000	11198000	8931500	7255500	4173200	6374900	5862300	7746900	9250600	7685700	9435300	7831700	--	--
LysoPC 18:0(2n isomer)	524.37	184.07	1.006	0.00191849	0.05	523.364	C26H54NO7P	[M+H]+	Lipids	LPC	-	A	12172	44654	18107	29548	34537	25279	23294	39348	21857	16203	40509	13631	41121	38055	33679	48641	46786	60724	25733	30987	35413	36399	--	--
LysoPC 18:0	524.37	184.07	1.006	0.00191849	0.05	523.364	C26H54NO7P	[M+H]+	Lipids	LPC	19420-57-6	B	616890	876150	838680	1339700	1412400	1060700	1756100	1871600	1278800	860070	891060	603160	1590200	1343900	1543200	1518200	1737000	2173500	1185100	1325700	1291900	1353300	--	--
LysoPE 14:0	426.26	285.24	1.006	0.00236006	0.05	425.254	C19H40NO7P	[M+H]+	Lipids	LPE	-	B	8498.8	10456	12336	20421	18132	14015	16702	19794	27208	12025	14846	9867.4	12099	17998	17167	28217	30170	13072	17217	15614	16436	12084	--	--
LysoPE 16:0(2n isomer)	454.29	313.27	1.004	0.00221004	0.05	453.286	C21H44NO7P	[M+H]+	Lipids	LPE	-	A	48653	82544	63665	70200	62086	55139	55246	59274	90733	40221	67162	40178	75092	75230	48462	135150	145640	57108	76265	78585	75779	70250	--	--
LysoPE 16:0	454.29	313.27	1.004	0.00221004	0.05	453.286	C21H44NO7P	[M+H]+	Lipids	LPE	53862-35-4	A	4090200	5338600	4240300	4609200	5972800	4356200	4267200	4673100	4716400	2665300	4874400	2861800	4309400	4472700	2968200	6501100	7130300	3918000	5923300	4516800	5089300	3986400	--	--
LysoPE 18:1(2n isomer)	480.31	339.29	1.009	0.00210073	0.05	479.301	C23H46NO7P	[M+H]+	Lipids	LPE	-	A	1164100	3022500	1786600	2329600	2699400	1590700	3320800	5871300	4679400	516990	1015900	299520	1743200	2918000	1961000	2518900	2356000	2448000	2153200	2234600	2168800	2141500	--	--
LysoPE 18:1	480.31	339.29	1.009	0.00210073	0.05	479.301	C23H46NO7P	[M+H]+	Lipids	LPE	89576-29-4	A	366480	475070	460690	386470	360570	309690	586490	739870	1276300	278980	343860	294890	442530	709480	401040	424500	617970	407530	436440	474630	390160	466290	--	--
LysoPE 18:2	478.29	337.27	1.004	0.00209914	0.05	477.286	C23H44NO7P	[M+H]+	Lipids	LPE	-	A	2544100	3554200	3571000	2553500	2791200	2210800	2205200	5593400	2864300	2165700	3046700	2145300	2036600	3296000	1876900	3626900	4231300	1897600	3001900	2899200	2601600	2730400	--	--
LysoPE 18:2(2n isomer)	478.29	337.27	1.004	0.00209914	0.05	477.286	C23H44NO7P	[M+H]+	Lipids	LPE	-	A	16708000	26361000	24022000	24573000	24132000	22922000	21258000	35488000	19008000	12934000	19351000	12355000	15017000	18066000	14503000	25277000	21118000	18954000	22392000	21047000	23112000	20685000	--	--
LysoPE 18:0(2n isomer)	482.32	341.31	1.003	0.00207953	0.05	481.317	C23H48NO7P	[M+H]+	Lipids	LPE	-	B	5505.7	14279	7432.9	12855	15617	8925.3	17740	31493	25291	3519.4	7038.8	1646	9485.1	13361	8986.8	14049	10578	14610	11320	11723	10579	11432	--	--
Choline alfoscerate	258.11	104.11	1.007	0.00390144	0.05	257.103	C8H20NO6P	[M+H]+	Lipids	PC	28319-77-9	A	677270	709740	644010	434650	337230	451460	1178300	1300200	998620	578730	629320	485240	345710	332410	276480	253270	323730	312720	643200	599520	535380	584540	C00670	ko00564,ko00565
Hexadecylsphingosine	274.27	256.27	1.003	0.00365698	0.05	273.267	C16H35NO2	[M+H]+	Lipids	Sphingolipids	-	A	1764400	1533800	887200	890090	1107600	889080	1019100	1005500	829620	950100	969740	1083600	1022700	888640	959970	1026100	1574100	1266600	1156400	1121200	1131100	1014300	--	--
Uracil	111.02	80	-1.007	0.00907044	0.05	112.027	C4H4N2O2	[M-H]-	Nucleotides and derivatives	Nucleotides and derivatives	66-22-8	A	104030	96408	113990	84586	91014	109980	114910	120680	93797	104290	121160	103280	138750	140650	134910	163100	173770	206020	104210	116060	113530	239420	C00106	ko00240,ko00410,ko00770,ko01100
Cytosine	112.05	95	1.007	0.00898706	0.05	111.043	C4H5N3O	[M+H]+	Nucleotides and derivatives	Nucleotides and derivatives	71-30-7	A	81068	88541	97274	208930	192580	243370	504580	609760	395450	64919	75905	82073	163110	170420	242200	163960	193450	187060	152100	202600	178510	176760	C00380	ko00240,ko01100
Hypoxanthine	137.05	119	1.011	0.00737687	0.05	136.039	C5H4N4O	[M+H]+	Nucleotides and derivatives	Nucleotides and derivatives	68-94-0	B	4088.2	6565.5	5525.7	10802	8636.4	7075.4	5292.1	6086.2	10549	5274	9	9	4553.2	5680.5	5320.2	9006.6	17418	9507.7	6661.2	5307.1	6317.9	6393.8	C00262	ko00230,ko01100
1-Methyladenine	150.08	133	1.01	0.00672974	0.05	149.07	C6H7N5	[M+H]+	Nucleotides and derivatives	Nucleotides and derivatives	5142-22-3	B	44904	51564	63149	66108	62001	51402	90689	85580	83103	45554	41065	54309	58301	66024	34432	38600	43212	61695	48398	58640	54859	55141	C02216	--
2-Hydroxy-6-aminopurine	152.06	135	1.011	0.00664869	0.05	151.049	C5H5N5O	[M+H]+	Nucleotides and derivatives	Nucleotides and derivatives	3373-53-3	B	14728	17466	29932	20349	12582	15573	39904	31753	22534	15620	19495	16763	24063	33293	18414	33970	30792	29426	16852	15728	16005	16617	--	--
Guanine	152.06	135	1.011	0.00664869	0.05	151.049	C5H5N5O	[M+H]+	Nucleotides and derivatives	Nucleotides and derivatives	73-40-5	A	23257	23013	38757	48839	64744	27008	75111	91974	68993	43600	86277	43794	75460	121660	42851	96099	122520	94273	58848	63840	66065	69335	C00242	ko00230,ko01100
Xanthine	151.03	151	-1.003	0.00664106	0.05	152.033	C5H4N4O2	[M-H]-	Nucleotides and derivatives	Nucleotides and derivatives	69-89-6	B	337200	341260	1379500	91005	224970	236540	26147	25809	35465	96321	120580	231140	121320	212190	94250	76834	160080	193290	243190	279770	241570	259690	C00385	ko00230,ko00232,ko01100,ko01110
Uridine	243.06	110	-1.01	0.00415535	0.05	244.07	C9H12N2O6	[M-H]-	Nucleotides and derivatives	Nucleotides and derivatives	58-96-8	B	7426.9	10854	8123.2	16516	25820	17157	21534	25515	40539	6724.6	3326.6	8214	14936	28075	17806	22255	37866	25671	14930	11576	22462	15492	C00299	ko00240,ko01100,ko02010
Thymidine	243.1	127	1.01	0.00415467	0.05	242.09	C10H14N2O5	[M+H]+	Nucleotides and derivatives	Nucleotides and derivatives	50-89-5	B	18423	19163	31266	10380	10124	10778	6975.5	10350	17705	11329	14312	25530	6011.6	9094.7	8825	14536	14756	9066.1	12214	12848	13095	9541.5	C00214	ko00240,ko01100
Cytidine	244.09	112	1.004	0.00411324	0.05	243.086	C9H13N3O5	[M+H]+	Nucleotides and derivatives	Nucleotides and derivatives	65-46-3	B	282050	337880	370690	1057300	1318000	1820000	3285100	3948000	3214900	227800	284960	278160	1139500	1066800	1450400	1216000	1033700	1124000	1123800	1226900	1254700	1345700	C00475	ko00240,ko01100,ko02010
Deoxyadenosine	252.11	136	1.008	0.00399825	0.05	251.102	C10H13N5O3	[M+H]+	Nucleotides and derivatives	Nucleotides and derivatives	958-09-8	B	19526	50532	74143	59061	81722	23993	27075	39927	59245	19911	32406	47152	19153	19661	15558	24216	34999	20707	35979	40624	34153	36044	C00559	ko00230,ko01100,ko02010
9-(Arabinofuranosyl)hypoxanthine	267.07	135	-1.011	0.00378552	0.05	268.081	C10H12N4O5	[M-H]-	Nucleotides and derivatives	Nucleotides and derivatives	7013-16-3	B	10100	16990	22214	154860	171180	104870	32353	73620	90141	12983	16533	19520	41531	59843	99413	137680	236090	176390	70360	85240	78774	81494	--	--
Deoxyguanosine	268.1	152	1.003	0.00374114	0.05	267.097	C10H13N5O4	[M+H]+	Nucleotides and derivatives	Nucleotides and derivatives	961-07-9	B	4557.5	10698	13968	39650	48417	15055	23344	46444	42891	8185	12920	30312	5145.4	4247.4	4731.3	9403.1	12854	5977.6	17475	18858	21205	20482	C00330	ko00230,ko01100,ko02010
Adenosine	268.1	136.06	1.003	0.00374114	0.05	267.097	C10H13N5O4	[M+H]+	Nucleotides and derivatives	Nucleotides and derivatives	58-61-7	A	6568200	7605300	12051000	9171400	13973000	6194500	14316000	18335000	16656000	4164300	5286500	4505700	11721000	12222000	9272600	15688000	23167000	17279000	13145000	12002000	11723000	12719000	C00212	ko00230,ko01100,ko02010
Xanthosine	283.07	151	-1.006	0.00355389	0.05	284.076	C10H12N4O6	[M-H]-	Nucleotides and derivatives	Nucleotides and derivatives	146-80-5	A	87768	89685	128710	89397	128900	121590	53536	50277	72786	43976	54170	43290	121480	120160	112750	148180	185880	176510	98082	108310	104800	90181	C01762	ko00230,ko00232,ko01100,ko01110,ko02010
Guanosine	284.1	152	1.008	0.00354805	0.05	283.092	C10H13N5O5	[M+H]+	Nucleotides and derivatives	Nucleotides and derivatives	118-00-3	A	650390	800170	1061600	1626200	1862500	1143800	1343900	1469900	1281700	551150	655620	598740	846670	1020300	1377400	1406200	1676400	1709100	1245000	1186100	1057800	1047100	C00387	ko00230,ko01100,ko02010
5-Aminoimidazole ribonucleotide	296.07	104.11	1.014	0.00342487	0.05	295.056	C8H14N3O7P	[M+H]+	Nucleotides and derivatives	Nucleotides and derivatives	25635-88-5	A	502980	401760	619590	1190800	908590	1119300	3096300	3326000	2280500	446750	599370	554700	442640	454470	476910	726460	755140	702060	977620	810240	916340	1384600	--	--
5'-Deoxy-5'-(methylthio)adenosine	298.1	136	1.01	0.00338812	0.05	297.09	C11H15N5O3S	[M+H]+	Nucleotides and derivatives	Nucleotides and derivatives	2457-80-9	A	2005700	2163900	2275600	1074400	1449700	1052800	1790900	1639400	1251300	1248600	1730900	1877000	2149400	1990600	1968900	1513500	1406200	2432100	1549700	1586400	1490100	1639400	C00170	ko00270,ko00908,ko01100
2'-Deoxycytidine-5'-monophosphate	306.05	110	-1.007	0.00329031	0.05	307.057	C9H14N3O7P	[M-H]-	Nucleotides and derivatives	Nucleotides and derivatives	1032-65-1	B	15499	17998	16768	7612	11362	11356	12067	11744	10624	9016.6	10251	11583	7559.1	7799.7	7313.2	8301.4	7701	5735.7	12394	12127	9188.1	10453	C00239	ko00240,ko01100
2-(Dimethylamino)guanosine	312.13	180	1.007	0.00322622	0.05	311.123	C12H17N5O5	[M+H]+	Nucleotides and derivatives	Nucleotides and derivatives	2140-67-2	B	150450	227370	295440	63353	71085	51571	39461	45558	51553	80540	121760	69912	61354	66690	47141	42871	40079	36728	89805	64059	66682	73690	--	--
Uridine 5'-monophosphate	323.03	211	-1.006	0.00311426	0.05	324.036	C9H13N2O9P	[M-H]-	Nucleotides and derivatives	Nucleotides and derivatives	58-97-9	B	29106	31757	29951	91800	94793	153700	85545	75417	149510	20854	31853	21182	57666	71068	54298	54711	105840	65512	80131	84065	47209	75713	C00105	ko00240,ko01100
Cytidine 5'-monophosphate(Cytidylic acid)	324.06	112	1.008	0.00311054	0.05	323.052	C9H14N3O8P	[M+H]+	Nucleotides and derivatives	Nucleotides and derivatives	63-37-6	B	7970.8	9213.5	12604	32581	26508	69737	50660	66854	87736	9425.5	11147	11621	24817	29263	33954	37943	27286	24047	24039	29012	20691	20743	C00055	ko00240,ko01100
Cyclic AMP	328.05	134.2	-1.003	0.00305746	0.05	329.053	C10H12N5O6P	[M-H]-	Nucleotides and derivatives	Nucleotides and derivatives	60-92-4	B	5642.2	4341.9	12041	8391	10608	4656.5	12719	17199	19081	2637.9	4954.6	2219.1	10863	12010	6986.6	16251	28139	14650	11727	7929.8	11728	11697	C00575	ko00230,ko01100
2'-Deoxyadenosine-5'-monophosphate	332.08	136	1.012	0.00304746	0.05	331.068	C10H14N5O6P	[M+H]+	Nucleotides and derivatives	Nucleotides and derivatives	653-63-4	B	23858	15777	21803	38216	27636	26012	61254	52459	49712	31440	21419	62753	45956	46572	65533	51100	51255	53614	32127	37591	33770	38302	C00360	ko00230,ko01100
β-Nicotinamide mononucleotide	335.06	123	1.003	0.00299349	0.05	334.057	C11H15N2O8P	[M+H]+	Nucleotides and derivatives	Nucleotides and derivatives	1094-61-7	B	11281	18587	24165	70059	53549	55276	72090	59816	112380	37035	35485	27807	65448	69548	60855	114810	251980	126880	53178	81467	58322	55156	C00455	ko00760,ko01100
Adenosine 5'-monophosphate	348.07	136	1.007	0.0028931	0.05	347.063	C10H14N5O7P	[M+H]+	Nucleotides and derivatives	Nucleotides and derivatives	61-19-8	B	109940	127360	147950	307890	445230	284220	611230	685930	609720	193980	139610	333450	325050	632660	700930	743180	1192700	833030	343420	317980	321550	367040	C00020	ko00230,ko00908,ko01100,ko01110
Guanosine 5'-monophosphate	364.07	152.1	1.012	0.00277969	0.05	363.058	C10H14N5O8P	[M+H]+	Nucleotides and derivatives	Nucleotides and derivatives	85-32-5	B	15628	9886.2	14570	29816	35551	28655	47843	46276	46261	12248	14239	16248	26147	41118	37789	51426	69956	52991	31435	28025	24159	27473	C00144	ko00230,ko01100
N6-Succinyl Adenosine	384.12	252	1.012	0.00263459	0.05	383.108	C14H17N5O8	[M+H]+	Nucleotides and derivatives	Nucleotides and derivatives	4542-23-8	A	397730	458010	544990	593020	689860	471760	494550	521740	440000	497170	651250	472260	520890	538050	414290	608120	540780	590580	539400	496030	482830	479810	--	--
Uridine 5'-diphospho-D-glucose	565.05	323.1	-1.005	0.0017786	0.05	566.055	C15H24N2O17P2	[M-H]-	Nucleotides and derivatives	Nucleotides and derivatives	133-89-1	A	11874000	10839000	8103600	15697000	12481000	19259000	16039000	15463000	12462000	14036000	11475000	13403000	14453000	17176000	16306000	16287000	14000000	12666000	13808000	14519000	15050000	12482000	C00029	ko00040,ko00052,ko00053,ko00240,ko00500,ko00520,ko00561,ko00908,ko01100,ko01110
Nicotinic acid adenine dinucleotide	664.12	136.2	1.011	0.00152232	0.05	663.109	C21H27N7O14P2	[M+H]+	Nucleotides and derivatives	Nucleotides and derivatives	53-84-9	B	155970	114090	120810	261040	227490	261540	497890	386420	369850	228350	156430	328950	426750	375230	459920	403470	418400	425940	234940	242710	321260	250310	C00003	ko00190,ko00730,ko00760,ko01100
Phosphoenolpyruvic acid	201.45	78.7	-4.488	0.0222785	0.05	205.938	C3H4KO6P	[M-K]-	Organic acids	Organic acids	4265-07-0	B	102260	121200	88965	74751	67979	86714	56892	52007	81159	136990	127230	242410	79691	98790	80587	51328	67323	74193	82354	94079	112040	105230	--	--
Sodium Valproate	168.54	143.11	2.443	0.0144951	0.05	166.097	C8H15NaO2	[M-Na]-	Organic acids	Organic acids	1069-66-5	A	2587900	2587900	3102400	3398100	3239700	3189500	2926900	2886700	2879100	3250300	2747700	2991800	3383100	2587800	3313400	2450300	2975000	2715100	2153000	2120200	2200400	2048200	--	--
Succinic anhydride	101.02	55.02	1.002	0.00991883	0.05	100.018	C4H4O3	[M+H]+	Organic acids	Organic acids	108-30-5	A	811730	689290	592180	2088700	2011000	1848700	1239000	1311400	1425600	924480	858910	1009500	933380	989690	955480	1339300	1193000	1555400	1313000	1256500	1274100	1238400	--	--
2-Hydroxybutanoic acid	103.04	57	-1.007	0.0097729	0.05	104.047	C4H8O3	[M-H]-	Organic acids	Organic acids	600-15-7	B	26257	20319	28586	15125	14844	23610	15756	17095	23110	21530	24764	37721	25117	25979	29369	17114	13452	25565	25420	21103	24115	20450	C05984	ko00640
γ-Aminobutyric acid	104.07	68.8	1.007	0.00967618	0.05	103.063	C4H9NO2	[M+H]+	Organic acids	Organic acids	56-12-2	B	113580	125770	257180	74797	53108	47660	55383	34029	31335	49660	84455	61984	33064	47273	61849	30427	68458	51381	72351	71536	63843	66136	C00334	ko00250,ko00330,ko00410,ko00650,ko00760,ko01100
Maleic acid	115	71	-1.011	0.0087913	0.05	116.011	C4H4O4	[M-H]-	Organic acids	Organic acids	110-16-7	A	12036	9489.2	10082	7102.9	3950.8	5695.3	5013.6	7796.1	8056.2	11709	10902	12617	7794.7	6791.5	8108.1	7970.3	6830.4	5613.3	12170	9013.7	11630	10371	C01384	ko00350,ko00650,ko00760,ko01100
Succinic acid	117.02	73	-1.007	0.00860537	0.05	118.027	C4H6O4	[M-H]-	Organic acids	Organic acids	110-15-6	A	49567000	46516000	40949000	83200000	82732000	83792000	72235000	72965000	77149000	59681000	54561000	57514000	57503000	64867000	65515000	72503000	70000000	77834000	77406000	66997000	73636000	74415000	C00042	ko00020,ko00190,ko00250,ko00310,ko00350,ko00360,ko00620,ko00630,ko00640,ko00650,ko00760,ko00920,ko01100,ko01110,ko01200
3-Hydroxy-3-methyl butyric acid	117.06	59	-1.003	0.00856826	0.05	118.063	C5H10O3	[M-H]-	Organic acids	Organic acids	625-08-1	B	257840	247010	208720	341410	329940	245990	355280	324610	297930	559110	592430	346170	396680	465280	389210	286390	281610	330070	324120	346220	334920	360780	--	--
L-Homoserine	120.07	74.1	1.012	0.00842842	0.05	119.058	C4H9NO3	[M+H]+	Organic acids	Organic acids	672-15-1	B	405310	401720	500180	79050	74599	65245	224790	87262	59057	293500	367070	212470	114900	88768	108060	93215	83171	92400	173780	168700	147420	154450	C00263	ko00260,ko00270,ko00300,ko00920,ko01100,ko01110,ko01230
Citraconic acid	129.02	85	-1.007	0.00780499	0.05	130.027	C5H6O4	[M-H]-	Organic acids	Organic acids	498-23-7	B	11306000	8804000	7856800	10379000	8501800	12010000	5915500	5692700	6621600	12322000	10827000	13612000	10117000	10350000	11341000	9033900	8739300	9451400	9615900	9309700	9599000	10230000	C02226	ko00290,ko00660,ko01100,ko01210
2-Methylsuccinic acid	131.03	87	-1.012	0.00772342	0.05	132.042	C5H8O4	[M-H]-	Organic acids	Organic acids	498-21-5	A	6449100	5893100	4301500	5833200	5263600	4262400	3561200	3816700	4664600	4212900	4039000	4081800	4010200	4367900	4464800	3610400	3350900	4376100	4453500	4821300	4486800	4649700	--	--
6-Aminocaproic acid	132.1	69	1.005	0.00760787	0.05	131.095	C6H13NO2	[M+H]+	Organic acids	Organic acids	60-32-2	B	2735200	2654800	3721400	1308800	1679600	755270	5326400	1589300	1029100	4674900	5510700	3667700	1444500	1385300	2219300	2082700	1843400	2098300	2460700	2658300	2587500	2463600	C02378	ko01100
Trans,trans-Muconic acid	141.02	59	-1.007	0.00714083	0.05	142.027	C6H6O4	[M-H]-	Organic acids	Organic acids	3588-17-8	B	42829	71014	41688	229780	353860	225550	357910	287600	199060	95575	116000	52805	311090	207380	308510	202840	258620	88258	330890	302440	281000	271780	--	--
Adipic Acid	145.05	101	-1.008	0.00694933	0.05	146.058	C6H10O4	[M-H]-	Organic acids	Organic acids	124-04-9	B	119760	83047	86680	41802	61086	55705	108430	82221	44068	78509	60283	62512	53431	38351	44203	95009	85960	51506	2029000	1929900	2054600	2087300	C06104	ko01100
4-Acetamidobutyric acid	146.08	86	1.006	0.00688664	0.05	145.074	C6H11NO3	[M+H]+	Organic acids	Organic acids	3025-96-5	B	58871	47396	63001	52489	77290	52592	60848	43106	39062	27507	40614	30953	16180	18781	12042	66394	65932	34958	42274	43617	50196	32848	C02946	ko00330,ko01100
4-Guanidinobutyric acid	146.09	87	1.005	0.00687932	0.05	145.085	C5H11N3O2	[M+H]+	Organic acids	Organic acids	463-00-3	B	96078	107130	89932	76400	126150	109570	162970	173440	132540	73352	86765	147100	169820	183670	143140	134910	134420	139040	96700	137610	142030	137550	C01035	ko00330,ko01100
(Rs)-Mevalonic acid	147.07	59	-1.004	0.00682668	0.05	148.074	C6H12O4	[M-H]-	Organic acids	Organic acids	150-97-0	B	324420	346020	441710	366210	398620	330240	510730	371270	415300	555930	479830	533600	585930	587260	507480	386720	362780	812530	414290	426430	495920	465100	--	--
L-Tartaric acid	149.01	87	-1.006	0.00675122	0.05	150.016	C4H6O6	[M-H]-	Organic acids	Organic acids	87-69-4	B	100380	103360	59784	52505	53284	51853	57798	72683	59289	88782	91901	116870	104190	126140	89707	56288	50404	45638	74501	92051	79310	78344	C00898	ko00630,ko01100
Diethyl phosphate	153.03	125	-1.009	0.00659348	0.05	154.039	C4H11O4P	[M-H]-	Organic acids	Organic acids	598-02-7	B	87039	116210	124310	98852	116780	102640	142930	129610	128050	122010	130870	108540	105370	86363	102000	85132	248550	96042	123280	110980	129790	120050	C06608	--
2-Hydroxycinnamic acid	163.04	119.05	-1.007	0.0061764	0.05	164.047	C9H8O3	[M-H]-	Organic acids	Organic acids	583-17-5	B	126560	192590	174520	118430	219140	78005	39404	47332	44351	72416	193420	73295	102990	117620	31697	50322	28798	28960	74420	105000	106660	111010	--	--
D-Xylonic acid	165.04	75	-1.008	0.00610761	0.05	166.048	C5H10O6	[M-H]-	Organic acids	Organic acids	526-91-0	B	1830600	1948300	2015900	1043800	1301400	864410	1155500	1384400	1291400	1659700	1782200	1661700	1451100	1417600	1161900	1592000	1632700	1429900	1480600	1457300	1483300	1468400	C00502	ko00040,ko01100
2-Hydroxy-3-phenylpropanoic acid	165.06	103.06	-1.003	0.00607658	0.05	166.063	C9H10O3	[M-H]-	Organic acids	Organic acids	828-01-3	A	23267	36435	18981	9514.9	16255	6541.6	6268.4	6291	882.88	12096	16084	12097	11754	3608.3	9485.4	2704.2	4498.2	3588.9	11546	13461	11076	11646	--	--
2,4,6-Trihydroxybenzoic acid	171.03	81.03	1.008	0.0058937	0.05	170.022	C7H6O5	[M+H]+	Organic acids	Organic acids	-	B	98549	145030	134330	57383	67743	52904	27159	47431	32471	49926	77617	71381	37501	53121	36404	34561	39499	26113	62625	54336	61223	73001	--	--
Shikimic acid	173.05	93	-1.003	0.00579601	0.05	174.053	C7H10O5	[M-H]-	Organic acids	Organic acids	138-59-0	B	412140	494590	474410	137260	149860	134950	81233	98184	103830	316490	407250	258170	161990	165900	104280	145030	71693	111270	203220	205970	148160	146980	C00493	ko00400,ko01100,ko01110,ko01230
Trans-Citridic acid	175.02	99	1.004	0.00573649	0.05	174.016	C6H6O6	[M+H]+	Organic acids	Organic acids	4023-65-8	B	1502600	1402100	1246700	1293800	1639000	1358700	963120	806700	1112400	2770100	3290200	2800800	3445800	2773000	3056700	2103900	1908700	1603100	2453300	2183300	2203900	2130100	C02341	ko00660,ko01100
Anchoic Acid	187.1	125	-1.005	0.00537146	0.05	188.105	C9H16O4	[M-H]-	Organic acids	Organic acids	123-99-9	A	164380	192380	238640	195390	211360	116640	204920	234260	126950	338560	355270	397300	248730	174610	165790	251600	170290	271770	209540	221100	268460	252450	C08261	--
Citric Acid	191.02	111.01	-1.007	0.0052717	0.05	192.027	C6H8O7	[M-H]-	Organic acids	Organic acids	77-92-9	A	76209000	78695000	88106000	74329000	62251000	67452000	62111000	74743000	64627000	40683000	62906000	62343000	36325000	45423000	39098000	59369000	43451000	73895000	53393000	64259000	59645000	62011000	C00158	ko00020,ko00250,ko00630,ko01100,ko01110,ko01200,ko01210,ko01230
Quinic Acid	191.06	85	-1.003	0.00524966	0.05	192.063	C7H12O6	[M-H]-	Organic acids	Organic acids	77-95-2	A	19982000	18808000	18426000	16397000	13353000	16260000	10056000	10840000	12770000	16765000	13514000	17317000	9335700	10748000	10585000	12115000	9290000	11768000	12248000	13166000	14284000	14429000	C00296	ko00400,ko01100
Dodecanedioic aicd	229.14	211	-1.012	0.00441651	0.05	230.152	C12H22O4	[M-H]-	Organic acids	Organic acids	693-23-2	B	2429.2	1826.6	1608.1	1116.2	2252.4	985.74	828.48	1358.8	870.16	1125.5	964.42	1018.9	743.38	906.11	1160.1	1282.5	933.73	983.41	1413.8	1380.3	1429.1	1532.3	C02678	--
(S)-2-(4-Aminobutanamido)-3-(1-methyl-1H-imidazol-5-yl)propanoic acid	241.13	170	1.008	0.00418032	0.05	240.122	C10H16N4O3	[M+H]+	Organic acids	Organic acids	584-85-0	B	6637.8	6674	8581.9	2458.5	3366.8	9	9	9	9	10309	10144	11801	9018.2	9635.8	9602.6	5205.9	3988.1	7870.2	8405.5	8831.7	7306.2	5920.5	C01262	ko00340,ko00410,ko01100
Abscisic acid	263.13	204.12	-1.006	0.00382321	0.05	264.136	C15H20O4	[M-H]-	Organic acids	Organic acids	21293-29-8	A	13226	13863	15614	1365500	1470100	1689900	3496800	4435700	3575200	26767	19785	18680	410940	546970	435170	663330	637870	486040	1040800	984820	1019800	993430	C06082	ko00906,ko01100,ko01110,ko04075
2-Hydroxyhexadecanoic acid	271.23	225.22	-1.005	0.00370534	0.05	272.235	C16H32O3	[M-H]-	Organic acids	Organic acids	764-67-0	A	163210	347800	160610	71009	85914	54885	84190	66300	84508	113240	202000	83794	87541	131800	95455	132180	126090	90737	108120	118240	113540	110300	--	--
Sodium ferulate	213.15	161.02	-2.89	0.0135585	0.05	216.04	C10H9NaO4	[M-Na]-	Others	Others	-	A	22488	22975	42821	13178	24564	28198	11431	20235	9564.1	23231	30554	21780	18048	27181	9208.7	47453	48185	10737	22042	21700	29688	25780	--	--
4-Methyl-5-thiazoleethanol	144.05	113.2	1.01	0.00701145	0.05	143.04	C6H9NOS	[M+H]+	Others	Others	137-00-8	B	28875	25104	15202	22535	20618	23367	11908	12906	10196	15930	15090	12542	14260	25072	25974	14036	18171	12227	16108	16579	13808	13816	C04294	ko00730,ko01100
Rhododendrol	167.11	93.07	1.011	0.00604991	0.05	166.099	C10H14O2	[M+H]+	Others	Others	501-96-2	B	1594700	1551700	1007800	2155100	1974500	381240	137470	369850	279320	584200	816240	1038100	829960	995630	871830	328960	196520	248520	1050200	800740	1052200	893810	--	--
Dihydroactinidiolide	181.12	107.09	1.005	0.00554881	0.05	180.115	C11H16O2	[M+H]+	Others	Others	17092-92-1	B	161770	147940	152320	100400	109340	96172	156780	149460	165160	153370	156340	176400	163220	128500	122100	57505	74874	65303	132200	130260	135270	126290	--	--
Ligustilide	191.11	173.4	1.011	0.00529015	0.05	190.099	C12H14O2	[M+H]+	Others	Others	4431-01-0	B	77415	81871	74763	9033.6	23504	11976	6607.3	6647.4	20042	45034	52727	49162	19687	21493	13482	7244	6299	12905	30770	32239	24561	25891	C16987	--
Stilbostemin B	229.12	201.13	1.005	0.00438635	0.05	228.115	C15H16O2	[M+H]+	Others	Others	162411-67-8	B	9	9	9	40039	49536	37104	69725	79578	73400	6947.9	12922	9	12823	16494	14458	29906	33036	15378	31037	33309	27773	32420	--	--
Arbutin	271.09	107.6	-1	0.00368881	0.05	272.09	C12H16O7	[M-H]-	Others	Others	497-76-7	B	131110	231550	111980	48235	59957	30017	36419	46108	49761	54534	67215	46957	42084	49276	27540	45600	32846	30577	71018	70325	73023	65650	C06186	ko00010
Octadecenoic amide	282.28	247.24	1.008	0.00357092	0.05	281.272	C18H35NO	[M+H]+	Others	Others	-	A	161430	173360	175940	141410	248870	190050	193330	201740	134680	152950	164900	227880	147600	165280	166790	69177	92471	125140	144210	134320	139610	138940	--	--
N-Oleoylethanolamine	326.31	62.06	1.012	0.00310135	0.05	325.298	C20H39NO2	[M+H]+	Others	Others	111-58-0	B	41167	108310	46911	33473	64038	23821	36935	45378	51426	28322	42856	26898	24169	36442	37091	53470	34681	70718	48933	45808	43970	45945	C20792	--
Androsin	327.11	165.05	-1.006	0.00307542	0.05	328.116	C15H20O8	[M-H]-	Others	Others	531-28-2	B	120020	513920	56654	322510	373640	151430	200610	292640	345450	245900	414320	329290	286010	303100	133450	510180	507270	570350	384350	274520	346460	319240	--	--
Roseoside	385.19	223.13	-1.004	0.00260651	0.05	386.194	C19H30O8	[M-H]-	Others	Others	54835-70-0	B	24034	27189	17693	466030	340870	86592	1336500	387610	418500	27319	56772	24573	94694	103280	425620	195770	154170	103410	183760	207600	214180	185800	--	--
Benzyl-O-glucose-xyranoside	401.14	269.1	-1.013	0.0025253	0.05	402.153	C18H26O10	[M-H]-	Others	Others	-	B	202800	403990	423130	293020	292700	196210	94404	177840	156490	276360	405100	151150	229910	352500	198940	327080	343460	207000	259420	209080	270470	202190	--	--
Prim-O-glucosylcimifugin	469.17	307.12	1.007	0.00214634	0.05	468.163	C22H28O11	[M+H]+	Others	Others	80681-45-4	B	7549	18331	18938	40919	43508	15856	39184	52110	42882	13881	18319	15168	18283	50649	18314	37293	5384	46493	34383	19227	37197	15786	--	--
2α,3α,19α,23-Tetraydroxy-urs-12-en 28-oic acid	503.34	485.33	-1.006	0.00199865	0.05	504.346	C30H48O6	[M-H]-	Others	Others	-	A	97363	364420	143010	100940	169910	49754	41055	45144	51551	48966	132220	46652	236160	144380	75623	108150	78071	423170	141720	131460	136530	139350	--	--
Isoacteoside	625.21	163.03	1.005	0.00160746	0.05	624.205	C29H36O15	[M+H]+	Others	Others	61303-13-7	B	42249	21059	46081	22263	26524	26402	10646	17213	10609	35900	22572	25926	16188	18936	25764	17814	14574	16525	15529	22374	26070	31037	--	--
D-(-)-Arabinose	149.05	59.01	-1.003	0.00672929	0.05	150.053	C5H10O5	[M-H]-	Others	Saccharides and Alcohols	10323-20-3	B	133930	123660	81224	331440	350950	346520	370540	450880	534720	142610	140600	161510	287410	279170	311060	444210	428100	379310	253590	275750	241630	250410	C00216	--
L-Arabitol	151.06	59	-1.008	0.00667285	0.05	152.068	C5H12O5	[M-H]-	Others	Saccharides and Alcohols	7643-75-6	B	52387	55978	36652	39665	42768	39903	36336	38066	42319	45160	48086	47548	38390	41955	35555	45466	43282	30195	36872	42791	40662	36865	C00532	ko00040,ko01100
Ribitol	151.06	71	-1.008	0.00667285	0.05	152.068	C5H12O5	[M-H]-	Others	Saccharides and Alcohols	488-81-3	B	97150	101230	65374	65953	72108	69867	54507	61179	87068	85643	85517	77273	62591	66551	56265	81719	75274	47699	67454	73983	67874	68745	C00474	ko00040,ko00740,ko01100
Xylitol	151.06	59	-1.008	0.00667285	0.05	152.068	C5H12O5	[M-H]-	Others	Saccharides and Alcohols	87-99-0	B	35243	34718	19456	29191	22447	19487	15902	14069	27297	32716	25983	28435	26689	25565	19095	27092	20916	19915	23492	27630	19800	25095	C00379	ko00040,ko01100,ko02010
D-Arabitol	151.06	71	-1.008	0.00667285	0.05	152.068	C5H12O5	[M-H]-	Others	Saccharides and Alcohols	488-82-4	B	55361	58890	33825	40386	48346	43291	43420	40000	54605	48777	50444	53407	39344	44760	40819	53123	45267	28428	42582	43186	40105	46414	C01904	ko00040,ko01100
Inositol	179.06	87	-1.003	0.00560147	0.05	180.063	C6H12O6	[M-H]-	Others	Saccharides and Alcohols	87-89-8	B	161430	164600	130840	302980	305410	343340	305310	381960	401510	159220	160290	167240	283060	282980	278490	465660	501040	394880	251890	269740	278970	282950	C00137	ko00052,ko00053,ko00562,ko01100,ko01110,ko02010,ko04070
D-Glucose	179.06	59.01	-1.003	0.00560147	0.05	180.063	C6H12O6	[M-H]-	Others	Saccharides and Alcohols	14431-43-7	A	7489800	5495000	4228300	19288000	20245000	19770000	21862000	24313000	24103000	7736400	7318900	8961200	18096000	16351000	18512000	23253000	21359000	22032000	14152000	15709000	14919000	14111000	C00031	ko00010,ko00030,ko00052,ko00500,ko00520,ko00901,ko01100,ko01110,ko02010,ko04933
Mannitol*	181.07	101.02	-1.009	0.00557243	0.05	182.079	C6H14O6	[M-H]-	Others	Saccharides and Alcohols	69-65-8	A	4041700	4513400	5318500	3447100	4173100	3867200	2985600	3367300	5205600	5433600	5570000	6012600	3984800	4173700	3610100	5252300	5738400	3771800	4017200	4043100	4008500	4252500	C00392	ko00051,ko01100,ko02010
Dulcitol*	181.07	101	-1.009	0.00557243	0.05	182.079	C6H14O6	[M-H]-	Others	Saccharides and Alcohols	608-66-2	A	15550000	15437000	18079000	11819000	13152000	13983000	10368000	10888000	15780000	19605000	19046000	18737000	13918000	14158000	12847000	17297000	19066000	11354000	13781000	15194000	14419000	15056000	C01697	ko00052,ko01100
D-Sorbitol	181.07	71	-1.009	0.00557243	0.05	182.079	C6H14O6	[M-H]-	Others	Saccharides and Alcohols	50-70-4	A	12975000	14666000	16145000	11174000	11690000	12916000	9514000	10206000	15211000	16599000	17838000	17250000	11494000	12849000	11295000	15513000	18127000	10014000	12881000	12061000	12000000	14188000	C00794	ko00051,ko00052,ko01100,ko02010
D-Glucoronic acid	193.04	73	-1.003	0.00519581	0.05	194.043	C6H10O7	[M-H]-	Others	Saccharides and Alcohols	6556-12-3	B	219740	226190	203130	203830	236980	220990	314260	332350	338240	213860	215440	209020	247370	236680	247700	253490	260220	188130	220230	236640	233710	211510	C00191	ko00040,ko00053,ko00520,ko00562,ko01100
Gluconic acid	195.05	74.9	-1.008	0.00516791	0.05	196.058	C6H12O7	[M-H]-	Others	Saccharides and Alcohols	526-95-4	B	437870	510790	433250	223170	274440	192440	230560	278950	306740	320320	389240	356730	383450	339800	287120	478700	451270	330010	358270	339180	315790	299930	C00257	ko00030,ko01100,ko01110,ko01200
Pantothenol	206.14	76	1.009	0.00489473	0.05	205.131	C9H19NO4	[M+H]+	Others	Saccharides and Alcohols	16485-10-2	B	18527	14103	9493.5	915.59	2157.3	4870.8	13942	12087	3400.8	32915	20087	25598	4779.5	944.18	1863.7	4580.9	3788.3	4190.4	9470.8	7924.8	4476.7	7237	C05944	ko00770
Sedoheptulose	209.07	59.01	-1.003	0.00479744	0.05	210.073	C7H14O7	[M-H]-	Others	Saccharides and Alcohols	3019-74-7	B	183710	221280	129380	157710	188700	149230	145280	172730	238960	148040	137800	165640	161450	153290	169380	241760	223000	160410	135100	146690	146540	143320	C02076	ko00710,ko01100
Glucose-1-phosphate	259.02	97	-1.01	0.00389931	0.05	260.03	C6H13O9P	[M-H]-	Others	Saccharides and Alcohols	59-56-3	A	4240100	4198300	4196900	3316300	3676500	3296300	4355400	3321100	3834300	5293300	4677900	6415400	3215400	4187200	3172900	3171900	3057100	3543800	4004400	4512600	4113100	4249700	C00103	ko00010,ko00040,ko00052,ko00500,ko00520,ko00523,ko00561,ko01100,ko01110
Glucarate O-Phosphoric acid	289	97	-1.004	0.00347405	0.05	290.004	C6H11PO11	[M-H]-	Others	Saccharides and Alcohols	-	B	14798000	19458000	19687000	2545100	3067900	2275900	1897000	2205800	2022500	17650000	14119000	15276000	3277800	3043000	2131000	2773500	2578900	2183100	6560300	8330100	9151500	7749700	--	--
1-(sn-Glycero-3-phospho)-1D-myo-inositol	333.06	333.06	-1.007	0.00302348	0.05	334.067	C9H19O11P	[M-H]-	Others	Saccharides and Alcohols	-	A	3071500	3658800	4897500	2916400	1835000	2749900	2052600	1878900	1701600	2715600	2588900	3820300	606140	782940	797710	571710	729710	643510	3506200	2281900	2541900	2754100	--	--
D-(+)-Trehalose	341.11	119	-1.006	0.0029492	0.05	342.116	C12H22O11	[M-H]-	Others	Saccharides and Alcohols	99-20-7	B	165120	169360	157900	1241100	2041000	1666600	1939300	1711600	1757900	291700	269420	416710	1289700	1554400	1915700	2377000	2526000	1260600	1029700	1346200	1493000	849890	C01083	ko00500,ko01100,ko01110,ko02010
D-(+)-Sucrose*	341.11	119	-1.006	0.0029492	0.05	342.116	C12H22O11	[M-H]-	Others	Saccharides and Alcohols	57-50-1	A	511140	517920	529670	4422000	4411400	4004800	5884500	5854800	5053100	861340	853200	1007900	3034400	3143200	3208200	7022700	6832900	5791900	3442300	4059300	3424300	3870700	C00089	ko00052,ko00500,ko01100,ko01110,ko02010
Melibiose*	341.11	113	-1.006	0.0029492	0.05	342.116	C12H22O11	[M-H]-	Others	Saccharides and Alcohols	585-99-9	A	404310	347720	324100	1590400	1770800	2241300	2183900	2236100	2297200	439030	430100	615020	1296900	1671200	1721300	1985800	1982800	1849300	1657800	1449800	1456700	1244000	C05402	ko00052,ko01100,ko02010
Isomaltulose*	341.11	89.02	-1.006	0.0029492	0.05	342.116	C12H22O11	[M-H]-	Others	Saccharides and Alcohols	13718-94-0	A	435470	430850	274260	2244200	2401100	3987900	3324100	2907200	3734900	443420	445300	665770	1548900	2940600	2280900	3957700	4762400	2301900	2567100	3239000	2044500	2018500	C01742	--
Galactinol*	341.11	179	-1.006	0.0029492	0.05	342.116	C12H22O11	[M-H]-	Others	Saccharides and Alcohols	3687-64-7	A	785210	879200	791030	9103400	8234700	6728400	7948400	9268700	8912000	1681500	1491400	1625200	5191400	6006200	6128000	11219000	10728000	7524500	5557400	6041500	5624800	5845800	C01235	ko00052,ko01100
Turanose	365.11	203.05	1.032	0.00282655	0.05	364.078	C12H21O11Na	[M+H]+	Others	Saccharides and Alcohols	547-25-1	A	334890	509810	434390	1591000	1523800	1125100	1058900	1175200	1427700	762860	877310	559470	1397500	1921400	1711300	1324700	1549500	1042600	1449300	1707300	1306500	1258700	C19636	--
Trehalose 6-phosphate	421.08	241.1	-1.003	0.00238197	0.05	422.083	C12H23O14P	[M-H]-	Others	Saccharides and Alcohols	4484-88-2	B	35697	34529	45544	62318	67151	68905	74648	79668	72012	27826	26762	37896	49996	60900	53700	70259	60047	58579	53025	58096	56126	59274	C00689	ko00500,ko01100,ko01110
D-(+)-Melezitose	503.16	323	-1.009	0.00200533	0.05	504.169	C18H32O16	[M-H]-	Others	Saccharides and Alcohols	597-12-6	B	3233.7	3473.4	3788.1	28639	34147	25739	37660	40327	45809	6079.5	4573.4	7186.2	15799	24539	21916	36243	51239	21076	21492	22678	22211	18435	C08243	--
Panose	503.16	179	-1.009	0.00200533	0.05	504.169	C18H32O16	[M-H]-	Others	Saccharides and Alcohols	33401-87-5	B	4350	2256.7	3083.2	13957	21492	23699	44236	44247	37526	3440.2	3529.2	5895.3	14646	16638	22534	32240	39646	17580	26190	15730	21786	11713	C00713	--
Nystose	665.21	323.1	-1.012	0.00152132	0.05	666.222	C24H42O21	[M-H]-	Others	Saccharides and Alcohols	13133-07-8	B	54715	72611	41781	165530	237820	153350	185570	221910	196280	65566	77060	47417	134120	237100	107870	248760	304530	243510	186840	226020	173260	159080	--	--
Piceid	389.12	227.08	-1.011	0.00259817	0.05	390.131	C20H22O8	[M-H]-	Others	Stilbene	-	B	144290	231510	222010	82340	112760	56554	27333	49380	48896	79619	144820	134070	63261	91662	29858	66855	59544	47711	113680	89644	119640	74138	C10275	--
Piceatannol-O-glucoside	405.12	243.07	-1.007	0.00248568	0.05	406.127	C20H22O9	[M-H]-	Others	Stilbene	-	B	223000	276600	221330	143020	185980	217790	113430	126190	156010	191670	170610	183360	129160	119300	156190	80492	86991	73992	119850	194110	165240	199920	--	--
Nicotinamide	123.06	79.9	1.012	0.00822363	0.05	122.048	C6H6N2O	[M+H]+	Others	Vitamin	98-92-0	B	82866	96776	99021	90927	95615	145640	111550	114450	96421	67417	75113	60113	90824	89757	65105	118280	104440	132920	88147	103140	92409	95037	C00153	ko00760,ko01100
Nicotinic acid	124.04	78	1.008	0.00812641	0.05	123.032	C6H5NO2	[M+H]+	Others	Vitamin	59-67-6	B	150420	177530	336560	24343	47424	27744	24756	31500	68544	199120	173240	363060	133020	351990	216840	106600	90347	178800	149120	142240	144420	136360	C00253	ko00760,ko00960,ko01100,ko01110
Pyridoxine	170.08	134.1	1.006	0.00591486	0.05	169.074	C8H11NO3	[M+H]+	Others	Vitamin	65-23-6	A	1081000	1146000	1902200	1314100	1716200	1424400	1835700	1717900	1483300	1589900	1667800	1645900	1836200	1939700	1346600	1017600	1048900	1610900	1409500	1412600	1581600	1418700	C00314	ko00750,ko01100
L-Ascorbic acid	175.02	87.01	-1.012	0.0057822	0.05	176.032	C6H8O6	[M-H]-	Others	Vitamin	50-81-7	A	348160	400170	89707	52664	9	102210	9	9	9	686030	242240	664810	425020	127990	750180	9	13273	9	100010	118810	195280	133470	C00072	ko00053,ko00480,ko01100,ko01110
4-Pyridoxic acid	184.06	148	1.007	0.00547104	0.05	183.053	C8H9NO4	[M+H]+	Others	Vitamin	82-82-6	B	126160	144300	151520	120230	147000	102290	127830	123710	119110	148050	147600	157330	150480	153990	131040	155600	142790	198550	141600	137600	159000	147740	C00847	ko00750,ko01100
D-Pantothenic Acid	220.12	202.1	1.009	0.00458386	0.05	219.111	C9H17NO5	[M+H]+	Others	Vitamin	79-83-4	A	2485400	2166700	2644500	1555000	1490700	1811400	1402200	1587300	1346600	2388700	2229200	1948000	1589300	1752200	1284300	1302400	1419200	1585500	1843800	1596100	1674200	1944400	C00864	ko00410,ko00770,ko01100,ko01110
Riboflavin	377.15	243	1.012	0.00268328	0.05	376.138	C17H20N4O6	[M+H]+	Others	Vitamin	83-88-5	A	83202	126470	129770	111420	109790	79888	138650	119210	94517	53414	126030	33256	88345	110650	68590	161160	195420	144990	134150	117490	90154	101300	C00255	ko00740,ko01100,ko01110,ko02010
4-Hydroxybenzaldehyde	121.03	92	-1.007	0.00832025	0.05	122.037	C7H6O2	[M-H]-	Phenolic acids	Phenolic acids	123-08-0	A	283870	121490	197010	98450	99426	114180	71882	56772	71224	155980	125120	142610	197780	129300	103830	41648	53224	45220	81140	120470	107300	145560	C00633	ko01100
5-Hydroxymethylfurfural	127.04	97	1.008	0.00793451	0.05	126.032	C6H6O3	[M+H]+	Phenolic acids	Phenolic acids	67-47-0	B	84474	103050	84986	210390	172850	259680	267150	384440	437020	63872	90579	80248	128820	151980	98708	200370	263460	131250	145710	197980	121030	137990	C11101	--
4-Aminobenzoic acid	138.06	120	1.012	0.00733015	0.05	137.048	C7H7NO2	[M+H]+	Phenolic acids	Phenolic acids	150-13-0	B	27586	24092	26641	45891	41166	31511	29218	22590	22835	34987	23740	35803	34436	40582	27945	26789	27719	35361	30090	34422	32701	31182	C00568	ko00790,ko01100
Salicylic acid	137.03	108.02	-1.002	0.00731227	0.05	138.032	C7H6O3	[M-H]-	Phenolic acids	Phenolic acids	69-72-7	A	172730	119640	78971	46518	45830	51793	26806	49885	61077	145170	161940	133910	180460	139280	100540	51261	66165	140600	74880	84277	98003	72801	C00805	ko00360,ko01100,ko01110,ko04075
Protocatechuic aldehyde	139.04	92.8	1.008	0.00724971	0.05	138.032	C7H6O3	[M+H]+	Phenolic acids	Phenolic acids	139-85-5	A	164970	151430	96849	41938	81679	42798	37065	65534	74263	152480	163240	179230	199240	171030	95141	36958	86700	77876	128130	106540	98273	110910	C16700	ko00950
2,2-Dimethylsuccinic acid	145.06	109.04	-0.998	0.00687991	0.05	146.058	C6H10O4	[M-H]-	Phenolic acids	Phenolic acids	-	B	4643.3	5170.2	4639.5	22805	22296	27009	28282	28492	16015	5925.2	5096.4	7727.2	9981.7	9878.7	10634	10533	7757.1	13142	9851.6	12775	7631.3	9087.1	--	--
Phthalic anhydride	149.02	65.04	1.004	0.00673735	0.05	148.016	C8H4O3	[M+H]+	Phenolic acids	Phenolic acids	85-44-9	A	874130	1118700	1009000	640400	740000	628670	777840	734840	684640	922670	1285800	818840	726410	692290	602720	621570	473150	628510	823260	770070	783170	820020	--	--
Vanillin	151.04	136	-1.007	0.00666711	0.05	152.047	C8H8O3	[M-H]-	Phenolic acids	Phenolic acids	121-33-5	B	54521	50581	83463	45184	70142	23556	109860	203520	175950	67453	97634	43753	86942	84140	66099	63598	74345	90985	74858	68313	79730	79911	C00755	ko00998,ko01100,ko01110
4-MethoxycinnaMaldehyde	163.08	91.1	1.012	0.00620554	0.05	162.068	C10H10O2	[M+H]+	Phenolic acids	Phenolic acids	1963-36-6	B	71296	71624	82452	64457	69673	71660	73044	71671	63432	87791	72402	78214	68720	75198	61289	67605	106320	69261	73666	68591	72474	79521	--	--
Terephthalic acid	165.02	121	-1.007	0.00610229	0.05	166.027	C8H6O4	[M-H]-	Phenolic acids	Phenolic acids	100-21-0	B	82063	76243	50931	32503	44812	59472	47462	57192	56147	67387	72515	74140	86871	86666	92417	66731	56859	70318	68342	46986	82997	60489	C06337	ko01100
Caffeic acid	179.03	135.05	-1.012	0.00565268	0.05	180.042	C9H8O4	[M-H]-	Phenolic acids	Phenolic acids	331-39-5	A	26479000	27842000	32537000	18684000	18752000	19228000	9722900	13298000	13247000	23693000	30582000	30127000	20969000	29669000	18692000	14133000	13819000	14543000	22294000	21984000	23668000	25907000	C01197	ko00940,ko01100,ko01110
Methyl p-coumarate	179.07	147.1	1.007	0.0056235	0.05	178.063	C10H10O3	[M+H]+	Phenolic acids	Phenolic acids	3943-97-3	B	34534	43793	44333	19802	25562	27957	17799	23268	22997	17870	20322	16037	14732	19550	4784.9	15970	14439	14253	23552	21413	20902	24482	--	--
Methyl-(2,4-dihydroxyphenyl)acetate	181.05	135.04	-1.008	0.00556752	0.05	182.058	C9H10O4	[M-H]-	Phenolic acids	Phenolic acids	-	B	83955	81234	93026	59971	62778	60319	30892	34735	45532	88164	97033	80794	76890	69055	53895	59495	51220	56691	65948	74488	78190	77135	--	--
2,6-Di-t-butylphenol	205.16	189.13	-1.007	0.00490836	0.05	206.167	C14H22O	[M-H]-	Phenolic acids	Phenolic acids	128-39-2	A	399370	465220	359410	356880	382540	386460	402110	436690	391170	478730	431200	449140	412460	374890	432990	357700	378020	413820	424690	422880	395620	413720	--	--
Sinapinaldehyde	207.07	192	-1.004	0.0048486	0.05	208.074	C11H12O4	[M-H]-	Phenolic acids	Phenolic acids	4206-58-0	B	48091	71766	162540	29112	31091	10768	5023.6	14280	11157	15057	23994	14233	14710	13602	6748.8	22745	36816	11451	32942	31591	33385	32769	C05610	ko00940,ko01100,ko01110
Eudesmic acid(3,4,5-trimethoxybenzoic acid)	213.08	154.1	1.012	0.00474939	0.05	212.068	C10H12O5	[M+H]+	Phenolic acids	Phenolic acids	118-41-2	B	9	9	9	89504	101090	217900	69231	95659	78045	9	9	9	38262	60839	55466	60343	98469	100560	57773	53485	56627	49837	--	--
Dibutyl phthalate	279.16	149.02	1.008	0.00361083	0.05	278.152	C16H22O4	[M+H]+	Phenolic acids	Phenolic acids	84-74-2	A	15863000	20622000	18248000	11213000	13740000	11767000	15212000	13197000	12455000	16229000	23855000	15514000	13770000	14056000	11141000	11359000	9258700	12326000	14943000	14993000	14373000	14250000	C14214	--
Brevifolin carboxylic acid	291.01	247	-1.012	0.00347754	0.05	292.022	C13H8O8	[M-H]-	Phenolic acids	Phenolic acids	18490-95-4	B	40982	42022	112060	40360	35594	22776	36952	16398	22988	62958	85154	82961	43009	32115	56902	33648	28433	17879	42659	48829	46479	41959	--	--
Salidroside	299.11	119	-1.011	0.00338003	0.05	300.121	C14H20O7	[M-H]-	Phenolic acids	Phenolic acids	10338-51-9	B	15505	37142	16162	21879	21990	14544	12711	12310	22416	15438	19986	18455	39570	28860	13082	27468	20614	20967	19081	18221	22546	28804	C06046	ko00350,ko01100
Salicylic acid O-glycoside	299.08	137.02	-1.004	0.00335696	0.05	300.084	C13H16O8	[M-H]-	Phenolic acids	Phenolic acids	-	A	63892	52169	70093	69711	83516	58870	111420	87244	106410	77563	64371	64586	173100	133250	122550	134190	118080	141290	87351	94172	85115	86185	--	--
Feruloylmalic acid	309.06	193.05	-1.009	0.00326474	0.05	310.069	C14H14O8	[M-H]-	Phenolic acids	Phenolic acids	-	B	19665	17117	37292	18339	21129	13043	9	6823.8	7209	26960	37592	53264	20128	19684	21110	15922	13540	17031	17310	25290	14840	23236	--	--
Protocatechuic acid-4-glucoside	315.07	153.02	-1.009	0.00320246	0.05	316.079	C13H16O9	[M-H]-	Phenolic acids	Phenolic acids	-	A	74736	180730	165880	125230	201050	71441	106890	98795	151070	27286	83216	29766	94964	94905	60179	155090	129450	168330	103690	102870	97812	115740	--	--
5-(2-Hydroxyethyl)-2-O-glucosylohenol	315.11	153.06	-1.006	0.00319254	0.05	316.116	C14H20O8	[M-H]-	Phenolic acids	Phenolic acids	-	B	304440	550170	424720	106920	132830	160700	184710	164150	215590	367890	467840	294050	116000	124720	109030	163870	212530	136830	180860	197530	169140	203670	--	--
1-O-[(E)-p-Cumaroyl]-glucose	325.09	163.04	-1.01	0.00310683	0.05	326.1	C15H18O8	[M-H]-	Phenolic acids	Phenolic acids	-	A	4998400	4771100	4077300	1523200	1891600	3003900	2878100	1451000	1994500	1846100	1984600	1377300	2293600	1544000	1508700	1539100	1055700	1303500	1993500	2413200	2428800	2183000	--	--
3-Hydroxy-4-isopropylbenzylalcohol 3-glucoside	327.14	165.09	-1.012	0.00309348	0.05	328.152	C16H24O7	[M-H]-	Phenolic acids	Phenolic acids	-	B	537200	454170	289610	1215100	1104300	1006200	1394100	815130	1111100	340940	340600	259390	575580	654900	574620	435920	496860	612390	582900	518820	646030	689320	--	--
3,4,5-Trimethoxyphenyl-Glucoside	329.12	167	-1.011	0.00307183	0.05	330.131	C15H22O8	[M-H]-	Phenolic acids	Phenolic acids	-	B	1248200	2288000	2941900	1366700	2107200	2146300	2345300	3524300	2526000	752690	1589900	1456600	2155100	2238000	1009400	3586300	2253800	1542700	1966400	2336000	2248000	2011300	--	--
Glucogallin	331.07	169	-1.004	0.00303259	0.05	332.074	C13H16O10	[M-H]-	Phenolic acids	Phenolic acids	58511-73-2	A	3974000	5420200	5279100	2097200	2920900	1993800	993190	1791900	1789600	2157500	3134500	2518300	1677900	2246200	1172700	1523400	1433900	1420800	2129100	2552300	2828200	2236600	C01158	--
3-O-Caffeoylshikimic acid	335.08	179.03	-1.005	0.00299928	0.05	336.085	C16H16O8	[M-H]-	Phenolic acids	Phenolic acids	180981-12-8	A	2209600	2464500	2661400	1041900	1002800	1469100	148340	248460	402450	2691600	3068100	2377600	1583900	2122100	1040400	654440	690910	567360	1678500	1682000	1452000	1594700	--	--
1'-O-Vanilloyl-glucose	329.11	167.03	-0.985	0.00299292	0.05	330.095	C14H18O9	[M-H]-	Phenolic acids	Phenolic acids	-	A	2041600	2396500	1728900	1303000	1485400	1063000	815970	652920	928910	1655500	1658500	1378300	1338000	1255300	1195400	857700	894600	845870	1052000	1145900	1417300	1196100	--	--
Trans-3-O-p-coumaric quinic acid	339.11	147.04	1.01	0.00297838	0.05	338.1	C16H18O8	[M+H]+	Phenolic acids	Phenolic acids	1899-30-5	A	51744000	48525000	61633000	42769000	41716000	32110000	31229000	27374000	28552000	29010000	38229000	24483000	27132000	23823000	9638100	20177000	13368000	23024000	35415000	36168000	38046000	35239000	C12208	ko00940,ko00941,ko00945,ko01110
Coniferin	341.12	179	-1.011	0.00296377	0.05	342.131	C16H22O8	[M-H]-	Phenolic acids	Phenolic acids	531-29-3	B	93466	121210	156620	80047	130230	58481	74603	91330	82397	78615	108180	73331	29187	105490	63299	65382	73946	108010	64939	78593	65322	91664	C00761	ko00940
1-O-[(E)-Caffeoyl]-glucose	341.09	179.04	-1.005	0.00294644	0.05	342.095	C15H18O9	[M-H]-	Phenolic acids	Phenolic acids	-	B	137540	163920	202030	89943	179760	151150	132350	69030	123040	118160	169820	160160	200010	183350	105830	232240	266980	239320	140230	157660	139720	197880	--	--
1-O-(3,4-Dihydroxy-5-methoxy-benzoyl)-glucoside	345.08	139.04	-1.01	0.00292686	0.05	346.09	C14H18O10	[M-H]-	Phenolic acids	Phenolic acids	-	B	12867	17929	18940	6397.6	12361	7172.8	5026.6	3962.7	9193.9	16483	20684	10456	7747.8	6688.5	4047.9	8261.9	7467.2	6505.8	8184.1	11389	10512	10094	--	--
Syringic Aldehyde-glucoside	343.11	181.05	-1.001	0.00291743	0.05	344.111	C15H20O9	[M-H]-	Phenolic acids	Phenolic acids	-	B	374870	340730	252780	168090	134970	332040	192600	183150	180020	366060	354560	391290	225560	252190	169960	114870	129000	127020	155940	176730	147790	174810	--	--
Feruloyl glucose	355.1	193.05	-1.01	0.00284427	0.05	356.11	C16H20O9	[M-H]-	Phenolic acids	Phenolic acids	-	B	287190	463320	542100	402610	277220	287640	231900	155020	133840	783960	861940	579780	483830	359800	373200	233210	282650	312050	415520	401250	493140	394360	C17759	--
4-Caffeoylquinic acid	355.1	337.12	1.005	0.00283019	0.05	354.095	C16H18O9	[M+H]+	Phenolic acids	Phenolic acids	905-99-7	A	1837200	2242000	2206200	1244700	1315800	1070300	1089600	1132100	1267900	2465100	2730800	2016500	2106100	1913900	1501300	1707700	1590800	1957200	1640900	1827800	1626300	1768900	--	--
Glucosyringic Acid	359.1	182.1	-1.006	0.00280145	0.05	360.106	C15H20O10	[M-H]-	Phenolic acids	Phenolic acids	-	B	137030	255190	260740	475600	512450	594880	417100	768360	625670	247070	368200	241570	504160	704130	611110	608190	512840	680540	382500	471210	421790	447100	--	--
Chlorogenic acid methyl ester	367.1	190.9	-1.011	0.00275402	0.05	368.111	C17H20O9	[M-H]-	Phenolic acids	Phenolic acids	29708-87-0	B	2375300	2054700	2798200	3354100	1835400	2234000	11360000	3487800	5372700	4842200	5154500	4977600	4454800	2822400	5782100	3959800	3194500	2791900	3566200	3989800	3527600	3601700	--	--
3-Prenyl-4-O-glucosyloxy-4-hydroxyl-benzoic acid	367.14	205.08	-1.007	0.00274282	0.05	368.147	C18H24O8	[M-H]-	Phenolic acids	Phenolic acids	-	B	47301	54371	63037	32009	32697	31184	33858	44713	50245	261450	228110	251440	90805	80739	94065	120850	118100	137860	100600	84776	92470	91841	--	--
3-O-Feruloyl quinic acid	369.12	177.1	1.009	0.00273353	0.05	368.111	C17H20O9	[M+H]+	Phenolic acids	Phenolic acids	1899-29-2	A	16628000	16320000	21178000	10089000	10720000	11975000	5289400	6799800	7975900	20499000	27081000	23107000	14944000	18624000	11481000	11565000	12158000	11179000	14752000	14716000	15240000	14703000	C02572	--
Trihydroxycinnamoylquinic acid	371.1	249.06	-1.006	0.00271086	0.05	372.106	C16H20O10	[M-H]-	Phenolic acids	Phenolic acids	-	A	6253500	8069500	12829000	5328500	8136500	5140100	2633600	3154800	3866100	4933300	5896400	4223000	3898300	3688800	1644300	5158800	3626600	2898200	5131600	5182000	4907000	5422700	--	--
1-O-Glucosyl sinapate	385.11	205	-1.011	0.00262522	0.05	386.121	C17H22O10	[M-H]-	Phenolic acids	Phenolic acids	78185-48-5	B	44994	54673	31113	200320	169310	167880	417370	415380	352160	21086	34098	47446	247080	280000	225560	184090	234820	203720	151220	142990	156280	151430	--	--
Eudesmoyl quinic acid	385.1	151.1	-1.002	0.00260192	0.05	386.102	C17H22O10	[M-H]-	Phenolic acids	Phenolic acids	-	B	98470	82118	112160	71714	64440	85754	37470	42665	49879	164650	188890	163410	120240	91711	93605	70271	62539	79584	79226	84639	92610	101630	--	--
5'-Glucosyloxyjasmanic acid	387.17	207.1	-1.004	0.00259318	0.05	388.174	C18H28O9	[M-H]-	Phenolic acids	Phenolic acids	-	B	181970	270950	123150	149450	161720	39586	21137	69124	35825	65557	82419	51632	83526	125570	62596	66612	30742	19324	85130	93389	96792	89397	--	--
Cinnzeylanine	425.22	365.2	-1.005	0.00236348	0.05	426.225	C22H34O8	[M-H]-	Phenolic acids	Phenolic acids	-	B	21574	25300	31876	19624	7949.3	5990.6	1561.6	1114.6	1959.6	58969	59952	63644	50168	38118	13276	15822	9920	12923	22836	22121	30243	29681	--	--
6-O-Caffeoylarbutin	433.11	271.06	-1.011	0.00233428	0.05	434.121	C21H22O10	[M-H]-	Phenolic acids	Phenolic acids	136172-60-6	B	625460	1117000	1368700	346930	425510	305340	262540	653740	381930	3313400	3201800	2312900	1771400	1987800	1120400	1301500	951820	1435300	1228400	1161000	1233300	1121700	--	--
Cimicifugic acid L	445.11	207.1	-1.011	0.00227135	0.05	446.121	C22H22O10	[M-H]-	Phenolic acids	Phenolic acids	-	B	2309.8	2736.6	8439	3578.2	3948.8	2359.6	9	9	9	3863.2	6587.1	5239.7	6685	6157.7	3501.1	4936.7	2811.3	2362.7	5154.1	2467.8	5237.2	2576.6	--	--
Cimicifugic acid A	447.09	191	-1.011	0.00226129	0.05	448.101	C21H20O11	[M-H]-	Phenolic acids	Phenolic acids	205114-65-4	B	163520	117770	103720	61500	90296	100880	79927	42044	73346	86419	92952	66625	78572	77019	65334	35713	33757	48625	71635	94307	71961	76032	--	--
Vnilloylcaffeoyltartaric acid	461.07	167.04	-1.01	0.00219056	0.05	462.08	C21H18O12	[M-H]-	Phenolic acids	Phenolic acids	-	A	2042900	2019700	1812100	1045200	1226600	1002500	714710	611130	815240	1192800	1512700	1404400	1175900	1275800	1188100	928080	758390	1037500	1218900	1116400	1187600	1318900	--	--
Curculigoside	467.15	197	1.002	0.00214492	0.05	466.148	C22H26O11	[M+H]+	Phenolic acids	Phenolic acids	85643-19-2	B	18784	15230	16497	13761	17028	16436	19504	13708	14690	20306	12415	12791	16115	15100	9110.6	10969	10469	11763	14329	16956	11946	11287	--	--
1,3-Trigallic acid	473.04	169	-1.003	0.00212033	0.05	474.043	C21H14O13	[M-H]-	Phenolic acids	Phenolic acids	-	A	234090	209620	254290	212990	200770	196980	174130	156320	181490	129750	240570	161980	173330	225980	156720	184010	155000	172550	258610	150730	223210	195640	--	--
Quillaic acid	485.33	485.33	-1.005	0.00207076	0.05	486.335	C30H46O5	[M-H]-	Phenolic acids	Phenolic acids	631-01-6	B	1420700	3015100	1583600	1324700	1420900	747040	967910	680410	694470	697440	2242800	1277200	1807400	1068200	324580	1182400	758030	717760	1361200	1259000	1298300	1217900	C08972	--
Feruloylferuloyltartaric acid	501.1	307.05	-1.011	0.00201756	0.05	502.111	C24H22O12	[M-H]-	Phenolic acids	Phenolic acids	-	B	4912.8	6288.8	11475	1831.6	1465.2	2654.3	9	731.72	9	6453.7	13715	7864.3	7106.6	9662.5	2280.1	11274	5543.9	1094.2	4346.1	5459	3434	4004.6	--	--
5-O-p-Coumaroyl quinic acid O-glucoside	499.15	163.1	-1.003	0.00200942	0.05	500.153	C22H28O13	[M-H]-	Phenolic acids	Phenolic acids	-	B	520900	428940	247540	223470	211770	305850	681360	438460	646650	73003	107680	50629	112670	79376	88309	97146	84872	90732	224500	260940	268770	268550	--	--
3-O-p-Coumaroyl quinic acid O-glucoside	499.15	163.2	-1.003	0.00200942	0.05	500.153	C22H28O13	[M-H]-	Phenolic acids	Phenolic acids	-	B	485000	418610	252320	207430	181330	276150	680820	438590	660170	70767	99614	49883	98237	73495	87628	92928	75541	79898	248350	267180	249880	205150	--	--
Cynarin	515.12	191	-1.007	0.00195488	0.05	516.127	C25H24O12	[M-H]-	Phenolic acids	Phenolic acids	30964-13-7	B	161580	229950	231820	155300	160310	188180	208900	185720	194530	356640	364120	354810	363640	314700	252140	303670	287610	407010	214920	231390	315280	299250	C10445	--
Feruloylsinapoyltartaric acid	531.12	337.06	-1.002	0.00188658	0.05	532.122	C25H24O13	[M-H]-	Phenolic acids	Phenolic acids	-	B	9	5651.7	17513	4032.3	8260.9	9122.9	9	9	9	22121	57233	31751	50380	43275	10852	48315	28481	8017.4	18852	19654	21077	17080	--	--
Sibiricose A6	547.17	205.1	-1.004	0.0018349	0.05	548.174	C23H32O15	[M-H]-	Phenolic acids	Phenolic acids	241125-75-7	B	3580.8	9798.1	2924.8	9066.4	4534.2	3251.4	14073	33707	18301	18367	24167	19370	11686	13041	14397	9403.8	12829	12715	19047	15640	22933	11707	--	--
Forsythiaside J	611.2	163.03	1.01	0.00165249	0.05	610.19	C28H34O15	[M+H]+	Phenolic acids	Phenolic acids	-	B	273000	223930	133460	31554	45827	67238	167040	24710	89402	65190	61025	70864	98902	46388	80721	55724	68676	46619	80856	84447	74444	108540	--	--
2-O-Di-gallic acyl-Glucoside-Glucoside	645.13	169	-1.008	0.00156248	0.05	646.138	C26H30O19	[M-H]-	Phenolic acids	Phenolic acids	-	B	2921.1	6638.6	1623.9	8900.9	8905	5495.9	3389.9	9	4037.2	9	3737.2	9	9	5660.3	9	13104	8866.7	9	6759	7928	5658.2	8897.9	--	--
Dicaffeoylquinic acid-glucoside	677.17	191.06	-1.01	0.0014915	0.05	678.18	C31H34O17	[M-H]-	Phenolic acids	Phenolic acids	-	B	566340	373890	707170	277410	312490	352590	68303	102770	107600	57552	88766	73336	56860	86400	36741	29194	36736	30456	116570	169100	116450	125490	--	--
Tetra-O-galloyl Methyl gallate	791.2	335	-1.011	0.00127781	0.05	792.211	C36H40O20	[M-H]-	Phenolic acids	Phenolic acids	-	B	15038	21229	15190	15682	17519	15557	13441	8606.6	10003	12593	9353.4	12158	7814	9391.3	6914.3	7515.8	8352.1	8165.2	17966	13397	8916.3	7654.3	--	--
"1,4,8-Trihydroxynaphthalene-1-O-[6'-O-(4""-propionyloxybenzoyl)]glucoside"	513.14	351.08	-1.008	0.00196438	0.05	514.148	C26H26O11	[M-H]-	Quinones	Quinones	-	B	50780	172240	159280	77696	99206	35734	35991	32376	46547	72921	248870	52264	83306	96888	17999	271300	137200	21621	94332	92970	100520	103850	--	--
HHDP-glucose	481.06	301	-1.009	0.00209745	0.05	482.069	C20H18O14	[M-H]-	Tannins	Proanthocyanidins	-	B	8034.6	5767	8437.4	7783.2	6867.2	8200.7	3161.2	7649.1	5894.7	11598	8280.3	10386	10179	12325	12634	10170	11198	13314	9551.7	10688	13209	10833	--	--
Procyanidin A2	575.12	285.01	-1.007	0.00175094	0.05	576.127	C30H24O12	[M-H]-	Tannins	Proanthocyanidins	41743-41-3	B	132100	103880	148680	93850	91482	72157	52502	63802	59023	132950	129650	111330	64126	120840	121390	120940	80464	74790	119560	108380	130420	130180	C10237	--
Gambiriin A1	581.17	139.04	1.012	0.00174131	0.05	580.158	C30H28O12	[M+H]+	Tannins	Proanthocyanidins	76250-49-2	A	140650	207020	300450	86818	129800	60137	21810	57267	40924	197960	222370	235230	148740	186520	126090	107450	115580	72030	134990	128120	127370	153600	C17772	--
Procyanidin B3	579.15	409.09	1.008	0.00174048	0.05	578.142	C30H26O12	[M+H]+	Tannins	Proanthocyanidins	23567-23-9	A	18455000	19815000	20673000	16362000	14526000	12801000	9049900	10660000	10068000	14277000	17307000	16625000	13613000	16815000	13681000	12545000	11757000	11971000	14052000	15538000	15218000	15421000	--	--
Procyanidin B4	577.14	407.1	-1.002	0.00173615	0.05	578.142	C30H26O12	[M-H]-	Tannins	Proanthocyanidins	29106-51-2	A	5668900	5856400	6087000	3021000	3307000	2053400	1143300	1477000	1284500	5032600	5464000	4459200	2738700	3807100	2906300	2919800	1976600	2098800	3921400	3946600	4201000	4060300	C10238	--
Procyanidin B2	577.14	407.1	-1.002	0.00173615	0.05	578.142	C30H26O12	[M-H]-	Tannins	Proanthocyanidins	29106-49-8	A	2974100	3899100	5736800	2683100	3151100	2835100	1357600	2015400	1229300	3537400	4147200	3779900	2373000	3158000	3256600	2093700	1767400	2253700	3165700	3114800	2963200	2846300	C17639	--
Procyanidin B1	577.14	425.1	-1.002	0.00173615	0.05	578.142	C30H26O12	[M-H]-	Tannins	Proanthocyanidins	20315-25-7	A	1825000	2834700	4142600	1990200	1792200	1714500	924150	1248000	867530	2415400	2228600	2347500	1524500	2005100	2093300	1243800	1222200	1104900	1954500	1904800	1798300	1714100	--	--
Procyanidin C1	865.2	577.1	-1.006	0.00116274	0.05	866.206	C45H38O18	[M-H]-	Tannins	Proanthocyanidins	37064-30-5	A	4353900	5554600	5858700	3824800	4379300	2916900	1681400	2060000	2635500	4812700	6932600	5686300	4410500	5519800	4953800	4131600	3233800	2903500	4986700	4980400	5510500	4558300	C17624	--
Procyanidin C2	865.2	713.2	-1.006	0.00116274	0.05	866.206	C45H38O18	[M-H]-	Tannins	Proanthocyanidins	37064-31-6	A	914990	1296900	1243000	720060	771450	294730	196270	176650	289370	564520	1115500	707750	572080	964620	575470	639540	339950	295190	575920	760840	826180	798280	--	--
Arecatannin C1	867.21	715.16	1.004	0.00115774	0.05	866.206	C45H38O18	[M+H]+	Tannins	Proanthocyanidins	87727-69-3	B	1536700	1948300	1500400	1694300	1751100	1151500	839810	802420	924980	1932700	2283500	1858300	1577900	2027500	1775100	1412300	1239600	1298200	2232600	1948300	1864000	1697300	C17897	--
Arecatannin B1	867.21	715.16	1.004	0.00115774	0.05	866.206	C45H38O18	[M+H]+	Tannins	Proanthocyanidins	79763-28-3	B	429200	753780	911260	395820	382830	267580	90897	155640	101790	270620	368150	467660	196770	335360	245980	134290	116800	127530	298680	337670	386920	409030	C17892	--
Arecatannin A1	1155.28	867.21	1.011	0.000875113	0.05	1154.27	C60H50O24	[M+H]+	Tannins	Proanthocyanidins	-	A	104600	167710	177320	41201	47377	32677	9568.9	25197	7417.9	21585	77736	66617	16975	51522	35559	7384.8	14614	11637	58527	55433	48874	66109	C17894	--
Cinnamtannin B2	1153.26	575.1	-1.009	0.000874911	0.05	1154.27	C60H50O24	[M-H]-	Tannins	Proanthocyanidins	88038-12-4	A	507110	645180	659490	303300	374270	205160	106460	120920	129680	327540	581990	322850	248180	469740	293800	240190	183620	139000	427310	472660	394980	403120	C17629	--
3β-Hydroxy-28-norurs-17,19,21-trien	409.35	187.15	1.011	0.00246977	0.05	408.339	C29H44O	[M+H]+	Terpenoids	Triterpene	-	B	32412	28470	31742	12180	18621	14408	8238.2	11884	12653	25391	8430.5	29636	9942.7	9571.7	8320.8	5560.1	7822	6259.2	14842	20934	16109	14678	--	--
β-Amyrenone	425.38	203.17	1.01	0.00237435	0.05	424.37	C30H48O	[M+H]+	Terpenoids	Triterpene	638-97-1	B	68483	255160	184290	104170	144740	104210	20851	72725	21792	111060	194540	52606	38126	98592	39602	93441	107210	67367	104250	98564	99157	94293	--	--
Ursolic acid	455.35	455.36	-1.01	0.00221807	0.05	456.36	C30H48O3	[M-H]-	Terpenoids	Triterpene	77-52-1	B	3662100	4099300	4598900	2306000	3050300	2035600	1916900	2253500	2292000	3953600	4227600	3657200	3230800	3034000	2498000	3139700	2886900	2236800	2894500	3132600	3080900	3060700	C08988	--
24,30-Dihydroxy-12(13)-enolupinol	455.35	455.35	-1.01	0.00221807	0.05	456.36	C30H48O3	[M-H]-	Terpenoids	Triterpene	-	A	6371800	6219700	6424000	4791700	6216100	4889300	5372900	5498000	6195700	6412900	5914500	6518700	6469600	5220400	5971700	5901300	6444300	6089200	5961100	6697500	6395100	5423000	--	--
2,3-Dihydroxy 5(6),12(13)diene ursolic acid	469.33	423.33	-1.01	0.002152	0.05	470.34	C30H46O4	[M-H]-	Terpenoids	Triterpene	-	B	32865	31849	31345	28669	34358	19767	36355	11720	19377	19949	18082	17580	19521	15854	20724	18912	21030	16938	24332	23005	21951	23100	--	--
Camaldulenic acid	469.33	469.33	-1.01	0.002152	0.05	470.34	C30H46O4	[M-H]-	Terpenoids	Triterpene	71850-15-2	B	624480	561730	633490	478850	658540	423620	617620	218000	317880	1571400	976450	1786200	1065200	863300	1211200	653500	827420	747170	809760	788540	772690	747250	--	--
Pomolic acid	471.35	471.35	-1.005	0.00213217	0.05	472.355	C30H48O4	[M-H]-	Terpenoids	Triterpene	13849-91-7	A	31224000	26123000	36310000	20671000	22312000	22835000	16778000	19167000	21734000	41678000	34706000	41182000	33689000	31791000	33374000	25352000	30318000	31617000	35109000	32512000	28785000	30128000	--	--
2-Hydroxyoleanolic acid	471.35	471.35	-1.005	0.00213217	0.05	472.355	C30H48O4	[M-H]-	Terpenoids	Triterpene	26707-60-8	A	31090000	31408000	33173000	20333000	26860000	30408000	30841000	27733000	25027000	29911000	32772000	31874000	32519000	28183000	27492000	29330000	28778000	30462000	27100000	28344000	30774000	31906000	--	--
Corosolic acid	471.35	453.34	-1.005	0.00213217	0.05	472.355	C30H48O4	[M-H]-	Terpenoids	Triterpene	4547-24-4	A	631350	971110	817630	918890	923930	765610	742500	783440	774580	395190	759500	280850	503610	602110	223570	914830	670830	449410	893740	743720	757910	721020	--	--
Colubrinic acid	469.34	469.34	-1	0.00213065	0.05	470.34	C30H46O4	[M-H]-	Terpenoids	Triterpene	-	A	54091000	52384000	47284000	39800000	39794000	38687000	35794000	33341000	38762000	54356000	54080000	55339000	48664000	42752000	41158000	37275000	41613000	40286000	46121000	47721000	46066000	44544000	--	--
3β,19α-Dihydroxyolean-12-en-28-oic acid	473.36	207.17	1.005	0.00212312	0.05	472.355	C30H48O4	[M+H]+	Terpenoids	Triterpene	-	B	28149	18776	30287	12720	12332	19802	14093	18008	23295	51572	37504	43221	29897	36508	34841	24410	23005	33782	40013	35989	31210	36517	--	--
Zizyberanal acid	483.31	483.31	-1.009	0.00208769	0.05	484.319	C30H44O5	[M-H]-	Terpenoids	Triterpene	-	B	269610	476590	427760	370290	382880	231730	246990	259960	242940	377640	441070	322860	562670	395700	539760	511080	480290	565230	414130	362000	357310	371000	--	--
3,11-Dioxo-19α-hydroxyurs-12-en-28-oic acid	485.33	233.15	1.011	0.00208312	0.05	484.319	C30H44O5	[M+H]+	Terpenoids	Triterpene	-	B	5684.5	12137	13087	5914.3	4578.8	5696	5670.5	4570.8	6855.1	8610.5	6577.3	7731.1	11842	7582.4	13906	6421	8428.1	13740	10511	7575.1	5595.1	8300.5	--	--
Ursolic acid-OCH3	485.36	453.34	-1.011	0.00208299	0.05	486.371	C31H50O4	[M-H]-	Terpenoids	Triterpene	-	A	157250	213370	159690	71283	78302	38889	76793	18929	32202	76550	111710	59679	64552	47010	47844	71334	63293	38871	84371	78797	74198	71006	--	--
Tormentic acid	487.34	469.32	-1.01	0.00207248	0.05	488.35	C30H48O5	[M-H]-	Terpenoids	Triterpene	13850-16-3	A	4507600	6878500	5574600	5320300	5303000	3482100	3234800	3153200	2917600	3207500	6461700	3315200	4810500	4851700	1059100	5722200	4849800	4632700	5267800	4853200	4923000	5163600	--	--
Isoceanothic acid	485.33	423.33	-1.005	0.00207076	0.05	486.335	C30H46O5	[M-H]-	Terpenoids	Triterpene	-	B	137830	293430	235580	170330	185750	64624	219090	59875	98261	47421	289960	190950	420430	181120	8935.4	163700	70197	156570	215260	169930	170010	172870	--	--
2-O-pomolic acid	485.33	467.32	-1.005	0.00207076	0.05	486.335	C30H46O5	[M-H]-	Terpenoids	Triterpene	54963-52-9	A	7541700	9961400	8596400	7936900	8019700	5219300	6856800	5539200	6203000	4085000	8848700	5580000	8479200	7230100	2244100	7747000	5848200	5524300	7403800	7573900	7749500	6830100	--	--
Arjunic Acid	489.36	407.33	1.01	0.00206392	0.05	488.35	C30H48O5	[M+H]+	Terpenoids	Triterpene	31298-06-3	A	1393700	3274300	2018700	2259300	2217500	1341800	893060	950680	1042200	1137100	2665700	1045100	1855600	1930200	337230	2607400	1798200	1501300	1994500	1828300	1820000	1986000	--	--
Rosamultic acid	487.34	405.31	1.005	0.00206222	0.05	486.335	C30H46O5	[M+H]+	Terpenoids	Triterpene	14285-76-4	A	5421300	9136500	5300400	6474200	6765600	4399600	5501700	4042200	4522500	2846400	7291800	4363500	7080600	5354500	1643000	5501700	4060300	4043900	6437600	6041300	5351500	4867200	--	--
27,28-Dicarboxyl ursolic acid	487.34	469.33	1.005	0.00206222	0.05	486.335	C30H46O5	[M+H]+	Terpenoids	Triterpene	-	B	85080	231010	83812	43269	56597	27232	39675	13990	9556	9	165110	10765	44521	22653	9	9	9	35489	58255	59884	49857	54468	--	--
Lup-12-en-15α,19β-diol-3,11-dioxo-28-oic acid	501.32	233.15	1.006	0.0020067	0.05	500.314	C30H44O6	[M+H]+	Terpenoids	Triterpene	-	B	14137	28045	19783	12209	8456.6	2833.8	5198.9	4978	4285.9	7516.1	41298	5741.1	9041.3	9262.4	2378.8	6964.7	5815.1	8068.3	10320	9386.2	8403.7	11454	--	--
Myrianthic acid	503.34	485.33	-1.006	0.00199865	0.05	504.346	C30H48O6	[M-H]-	Terpenoids	Triterpene	89786-84-5	B	197230	684470	209620	193290	183560	74200	68014	82901	82314	111930	360920	111410	142340	161540	44752	339030	164690	296020	221440	223150	221130	210110	--	--
1β,2α,3α,19α-Tetrahydroxyurs-12-en-28-oic acid	505.35	423.33	1.005	0.00198872	0.05	504.345	C30H48O6	[M+H]+	Terpenoids	Triterpene	120211-98-5	A	169850	630080	270170	228430	285780	166080	279690	77632	78114	66835	938020	183650	1188600	696990	34333	441990	191130	2019100	578550	439320	553270	543540	--	--
Phytolaccic acid G	529.31	529.31	-1.012	0.00191192	0.05	530.322	C31H46O7	[M-H]-	Terpenoids	Triterpene	-	B	145790	152410	9	6698.2	7499.4	4457.7	60768	47879	63328	78380	99375	93643	135260	62388	54439	54117	52797	53598	77443	65812	59620	54156	--	--
p-Coumaroyleuscaphic acid	619.4	437.34	1.008	0.00162738	0.05	618.392	C39H54O6	[M+H]+	Terpenoids	Triterpene	-	A	96200	69655	50763	70799	54972	54048	79047	38772	99975	70130	50212	43069	86484	93693	134340	209610	125040	98548	86320	96039	86369	78992	--	--
2α-Hydroxypyracrenic acid	635.39	453.33	1.003	0.00157856	0.05	634.387	C39H54O7	[M+H]+	Terpenoids	Triterpene	-	B	96053	264950	181160	258200	288870	96125	69072	66631	159950	80700	329680	79186	97391	126620	65253	490600	238770	84806	198940	193420	138740	190450	--	--
Caffeoyl hawthorn acid	635.39	435.32	1.003	0.00157856	0.05	634.387	C39H54O7	[M+H]+	Terpenoids	Triterpene	-	A	172700	543240	290330	505500	445950	237070	415100	272260	400480	185430	907180	119870	273280	373250	80559	728970	341920	364330	342250	371320	379990	403230	--	--
3-O-Trans-feruloyl euscaphic acid	665.4	409.3	1.002	0.00150586	0.05	664.398	C40H56O8	[M+H]+	Terpenoids	Triterpene	-	A	132580	250510	212750	322480	259680	198840	111840	178580	319150	277760	776950	125660	263500	488240	111200	810320	505700	302030	333880	308850	333800	332900	--	--
Aromadendrin 7-glucoside	449.1	287.05	-1.016	0.0022623	0.05	450.116	C21H22O11	[M-H]-	Terpenoids	Triterpene Saponin	-	B	1810700	2536800	1470900	787510	1309000	949250	621990	1088700	1644200	770990	1340100	935080	833390	1075100	710510	951560	779280	614150	1192800	1269900	1292800	1491200	--	--
Esculentoside E	649.36	649.35	-1.007	0.00155076	0.05	650.367	C35H54O11	[M-H]-	Terpenoids	Triterpene Saponin	65649-36-7	B	19781	19716	9	70892	86425	42535	28816	19197	47705	54625	43023	40417	242410	212930	135090	154300	108150	220540	89950	104680	73952	86922	--	--

## Sheet: S3
Table S3 Differentially accumulating metabolites between the two cultivars
Stage		Compounds	Class I	ClassⅡ	PEAK AREA			PEAK AREA			VIP	Fold Change	Type
					HJWH No.1_1	HJWH No.1_2	HJWH No.1_3	WHZY_1	WHZY_2	WHZY_3
HJWH No.1 vs WHZY at the stage of GF		Luteolin-O-Malonyl-O-glucoside-O-Pentoside	Flavonoids	Flavonoid	4846.2	10643	3734.2	27140	22374	9263.6	1.18255	3.05761	up
		Apigenin-O-glucosyl-O-rutinoside	Flavonoids	Flavonoid	12312	15349	22207	44362	56687	32621	1.37997	2.68048	up
		3,5,6,7,8,3',4'-Heptamethoxyflavone	Flavonoids	Flavonols	847.65	690.16	1453.9	2742.1	1570.6	2650.8	1.27284	2.3276	up
		Sieboldin	Flavonoids	Flavonoid	87652	125120	125430	217320	302950	221320	1.40057	2.19274	up
		Isorhamnetin-7-O-glucoside (Brassicin)	Flavonoids	Flavonols	1810800	2054500	1124800	728430	1115700	620930	1.23376	0.49399	down
		Apigenin-7-O-glucuronide	Flavonoids	Flavonoid	48661	39252	33390	25437	14011	20437	1.30962	0.493681	down
		Tamarixetin 3-O-rutinoside	Flavonoids	Flavonoid	42307	51780	40887	21876	21332	22984	1.47627	0.490406	down
		Peonidin-3-O-rutinoside	Flavonoids	Anthocyanins	54794	82416	50285	30145	24514	37152	1.33088	0.489672	down
		Quercetin-3-O-rutinoside (Rutin)	Flavonoids	Flavonols	9056700	6533600	6522100	3810800	3531900	3048000	1.42553	0.469904	down
		Dihydrokaempferol-3-O-glucoside	Flavonoids	Dihydroflavonol	179480	194560	150840	53000	113050	75769	1.3287	0.460713	down
		Kaempferol-3-O-Sambubioside	Flavonoids	Flavonoid	1212700	781560	709740	413170	345940	429360	1.38858	0.439523	down
		Myricetin-3-O-glucoside	Flavonoids	Flavonols	112680	126440	70834	55059	47379	28444	1.27724	0.422263	down
		Vitexin-2-O-glucoside	Flavonoids	Flavonoid carbonoside	56243	57859	32388	20253	18059	22977	1.37707	0.418384	down
		Apigenin-6,8-C-diglucoside	Flavonoids	Flavonoid	263160	323790	202600	79558	139140	98671	1.38311	0.401962	down
		Diosmetin-7-O-galactoside	Flavonoids	Flavonoid	1945900	1968200	1123800	638780	723260	634590	1.40088	0.396322	down
		Quercetin-3-O-xylosyl(1→2)-galactoside	Flavonoids	Flavonols	7017600	3799900	4665300	2098500	1890400	2128900	1.40012	0.395135	down
		Phloretin-2'-xyloglucoside	Flavonoids	Flavonoid	625570	853400	314510	188620	240620	268060	1.25217	0.388797	down
		Naringenin-7-O-glucoside	Flavonoids	Dihydroflavone	536280	775510	927820	206560	387630	238240	1.34334	0.371685	down
		Phlorizin	Flavonoids	Chalcones	1119500	1973500	629760	340990	631570	380300	1.19097	0.363402	down
		Diosmetin	Flavonoids	Flavonoid	54664	52751	42763	17126	21952	15151	1.46081	0.361098	down
		Hesperetin-5-O-glucoside	Flavonoids	Dihydroflavonol	53807000	49354000	31372000	17775000	18318000	12058000	1.38981	0.357912	down
		Chrysoeriol-5-O-glucoside	Flavonoids	Flavonoid	3892600	3410500	2019700	1165400	1310600	817930	1.3631	0.35332	down
		Persicoside	Flavonoids	Dihydroflavone	97066	77474	59940	26500	26709	29227	1.46359	0.351569	down
		Quercetin-3-O-glucoside(Isoquercitrin)	Flavonoids	Flavonols	78397000	69855000	42030000	24697000	25672000	16079000	1.36675	0.349208	down
		6-Hydroxykaempferol-3,6-O-Diglucoside	Flavonoids	Flavonols	52548000	46415000	37673000	17337000	15585000	14638000	1.47702	0.348078	down
		Luteolin-7-O-rutinoside	Flavonoids	Flavonoid	39307	28509	15873	5943.9	16871	5420.4	1.20497	0.337384	down
		Luteolin-7-O-gentiobioside	Flavonoids	Flavonoid	23382000	16579000	8727900	5654300	4725200	5769400	1.32475	0.331675	down
		Luteolin-di-O-glucoside	Flavonoids	Flavonoid	25081000	15244000	8901800	5177700	4613700	6053000	1.32032	0.321865	down
		6,7,8-Tetrahydroxy-5-methoxyflavone	Flavonoids	Flavonoid	31658	34672	28768	7841.6	14020	8477.5	1.43869	0.31903	down
		Quercetin-7-O-(6'-O-malonyl)-glucoside	Flavonoids	Flavonols	110510	78382	40447	29836	17962	25120	1.29959	0.317949	down
		Quercetin-3-O-methyl ether	Flavonoids	Flavonols	51269	32632	17650	9699.9	8700.6	13709	1.30222	0.316191	down
		Isoscoparin	Flavonoids	Flavonoid	130360	86762	70742	35415	31812	23304	1.40646	0.314492	down
		Naringenin-O-glucoside	Flavonoids	Flavonoid	386550	428110	286640	90442	112320	135630	1.46464	0.307266	down
		Kaempferol-3-O-(6''-acetyl)glucoside	Flavonoids	Flavonols	24267	42478	9757.6	9862	8583.1	4906	1.12284	0.305233	down
		Naringenin-7-O-Rutinoside(Narirutin)	Flavonoids	Dihydroflavone	180080	139540	109800	31622	48722	47343	1.44854	0.297348	down
		Hesperetin-6-C-glucoside-7-O-glucoside	Flavonoids	Flavonoid carbonoside	2010900	1414300	1081300	494280	483530	342760	1.42135	0.293037	down
		Avicularin	Flavonoids	Flavonols	15554000	13855000	9684900	4145500	4205400	2794600	1.43787	0.285096	down
		Wistin	Flavonoids	Isoflavones	21647	34455	38066	8041.9	13162	5458.3	1.34642	0.283134	down
		Kaempferol-3-O-(6''-malonyl)glucoside	Flavonoids	Flavonols	171100	113660	36531	27977	29239	28767	1.19318	0.267617	down
		Kaempferol-3-O-arabinoside (Juglanin)	Flavonoids	Flavonols	1564100	1327700	513890	251150	255400	244240	1.36698	0.220452	down
		3,7-Di-O-methylquercetin	Flavonoids	Flavonols	19354	11844	6320.7	1886.5	2842.8	2668.6	1.39336	0.197179	down
		Pinobanksin	Flavonoids	Dihydroflavonol	184660	157960	83620	7599.4	19650	50374	1.31245	0.182112	down
		Dihydrokaempferol-7-O-glucoside	Flavonoids	Flavonols	1964400	1800800	798280	196720	318840	256080	1.42901	0.16909	down
		Luteolin-4'-O-glucoside*	Flavonoids	Flavonoid	15940000	15243000	3668500	1805000	2176500	1846200	1.30774	0.167215	down
		Kaempferol-3-O-galactoside (Trifolin)*	Flavonoids	Flavonols	9824600	6917800	2431900	1018500	1008400	772740	1.3692	0.14601	down
		Phloretin	Flavonoids	Chalcones	112060	86461	39640	5805.5	10988	13679	1.42172	0.127949	down
		Eriocitrin	Flavonoids	Dihydroflavone	309330	247000	105710	20764	31175	15838	1.43265	0.102376	down
		3-Prenyl-4-O-glucosyloxy-4-hydroxyl-benzoic acid	Phenolic acids	Phenolic acids	47301	54371	63037	261450	228110	251440	1.50016	4.49884	up
		Sibiricose A6	Phenolic acids	Phenolic acids	3580.8	9798.1	2924.8	18367	24167	19370	1.32908	3.79693	up
		6-O-Caffeoylarbutin	Phenolic acids	Phenolic acids	625460	1117000	1368700	3313400	3201800	2312900	1.37793	2.83756	up
		Cinnzeylanine	Phenolic acids	Phenolic acids	21574	25300	31876	58969	59952	63644	1.4611	2.31829	up
		Chlorogenic acid methyl ester	Phenolic acids	Phenolic acids	2375300	2054700	2798200	4842200	5154500	4977600	1.4672	2.07165	up
		Methyl p-coumarate	Phenolic acids	Phenolic acids	34534	43793	44333	17870	20322	16037	1.4487	0.442108	down
		1-O-[(E)-p-Cumaroyl]-glucose	Phenolic acids	Phenolic acids	4998400	4771100	4077300	1846100	1984600	1377300	1.45523	0.376116	down
		5'-Glucosyloxyjasmanic acid	Phenolic acids	Phenolic acids	181970	270950	123150	65557	82419	51632	1.34393	0.3465	down
		2-O-Di-gallic acyl-Glucoside-Glucoside	Phenolic acids	Phenolic acids	2921.1	6638.6	1623.9	9	3737.2	9	1.03783	0.335777	down
		Protocatechuic acid-4-glucoside	Phenolic acids	Phenolic acids	74736	180730	165880	27286	83216	29766	1.18174	0.332905	down
		Forsythiaside J	Phenolic acids	Phenolic acids	273000	223930	133460	65190	61025	70864	1.41948	0.31263	down
		5-O-p-Coumaroyl quinic acid O-glucoside	Phenolic acids	Phenolic acids	520900	428940	247540	73003	107680	50629	1.41325	0.193182	down
		3-O-p-Coumaroyl quinic acid O-glucoside	Phenolic acids	Phenolic acids	485000	418610	252320	70767	99614	49883	1.43048	0.190551	down
		Sinapinaldehyde	Phenolic acids	Phenolic acids	48091	71766	162540	15057	23994	14233	1.32892	0.188685	down
		Dicaffeoylquinic acid-glucoside	Phenolic acids	Phenolic acids	566340	373890	707170	57552	88766	73336	1.46954	0.133334	down
		N-α-Acetyl-L-arginine	Amino acids and derivatives	Amino acids and derivatives	15379	14914	23983	48755	69636	18943	1.08536	2.53029	up
		L-Cystine	Amino acids and derivatives	Amino acids and derivatives	16700	12239	8459.8	27383	23218	25635	1.30994	2.03846	up
		L-Isoleucyl-L-Aspartate	Amino acids and derivatives	Amino acids and derivatives	24703	30953	41813	15378	12685	20407	1.29031	0.497286	down
		L-Asparagine	Amino acids and derivatives	Amino acids and derivatives	20255000	16504000	20311000	8842300	10675000	8629400	1.45171	0.493196	down
		L-Ornithine	Amino acids and derivatives	Amino acids and derivatives	1164200	920790	1048500	431210	550990	445510	1.46127	0.455629	down
		N,N-Dimethylglycine	Amino acids and derivatives	Amino acids and derivatives	113740	127620	202350	58867	75784	62494	1.3407	0.44431	down
		L-Histidine	Amino acids and derivatives	Amino acids and derivatives	4960200	3179900	3535000	1426700	1590200	2121100	1.39875	0.440082	down
		Pipecolic acid	Amino acids and derivatives	Amino acids and derivatives	10189000	8661900	7028200	3430700	3168400	3448900	1.47392	0.388267	down
			Amino acids and derivatives	Amino acids and derivatives	36325	79148	90684	17184	20147	37860	1.20866	0.364727	down
		L-Tyramine	Amino acids and derivatives	Amino acids and derivatives	8807800	13529000	3832000	941240	2351700	2532500	1.2836	0.22261	down
		Guanine	Nucleotides and derivatives	Nucleotides and derivatives	23257	23013	38757	43600	86277	43794	1.17367	2.04254	up
		Xanthosine	Nucleotides and derivatives	Nucleotides and derivatives	87768	89685	128710	43976	54170	43290	1.39823	0.461963	down
		Cyclic AMP	Nucleotides and derivatives	Nucleotides and derivatives	5642.2	4341.9	12041	2637.9	4954.6	2219.1	1.03806	0.445474	down
		2-(Dimethylamino)guanosine	Nucleotides and derivatives	Nucleotides and derivatives	150450	227370	295440	80540	121760	69912	1.29008	0.404319	down
		Hypoxanthine	Nucleotides and derivatives	Nucleotides and derivatives	4088.2	6565.5	5525.7	5274	9	9	1.03123	0.327083	down
		Xanthine	Nucleotides and derivatives	Nucleotides and derivatives	337200	341260	1379500	96321	120580	231140	1.17707	0.217711	down
		Stilbostemin B	Others	Others	9	9	9	6947.9	12922	9	1.09074	736.256	up
		N-Oleoylethanolamine	Others	Others	41167	108310	46911	28322	42856	26898	1.0212	0.499399	down
		2α,3α,19α,23-Tetraydroxy-urs-12-en 28-oic acid	Others	Others	97363	364420	143010	48966	132220	46652	1.01171	0.376721	down
		Arbutin	Others	Others	131110	231550	111980	54534	67215	46957	1.35549	0.35544	down
		Trans-Citridic acid	Organic acids	Organic acids	1502600	1402100	1246700	2770100	3290200	2800800	1.46888	2.13448	up
		3-Hydroxy-3-methyl butyric acid	Organic acids	Organic acids	257840	247010	208720	559110	592430	346170	1.35329	2.0989	up
		γ-Aminobutyric acid	Organic acids	Organic acids	113580	125770	257180	49660	84455	61984	1.23525	0.394939	down
		Trigonelline	Alkaloids	Alkaloids	9	9	9	2961300	1739400	2219600	1.50652	256307	up
		Aminopurine	Alkaloids	Alkaloids	13413	10223	19069	9	9	9	1.50301	0.000632244	down
		Skimmin	Lignans and Coumarins	Coumarins	10962	48867	47950	102280	89162	80672	1.14608	2.52474	up
		Syringaresinol-Glucoside	Lignans and Coumarins	Lignans	172540	419070	220150	97563	154720	106840	1.18719	0.4424	down
		Camaldulenic acid	Terpenoids	Triterpene	624480	561730	633490	1571400	976450	1786200	1.37348	2.38174	up
		Ursolic acid-OCH3	Terpenoids	Triterpene	157250	213370	159690	76550	111710	59679	1.32629	0.467536	down
		LysoPE 18:1(2n isomer)	Lipids	LPE	1164100	3022500	1786600	516990	1015900	299520	1.20523	0.306772	down
		1-O-Caffeoyl-3-O-p-coumaroylglycerol	Lipids	Glycerol ester	404560	585040	1311000	78563	103790	65322	1.40758	0.107657	down
		Arecatannin A1	Tannins	Proanthocyanidins	104600	167710	177320	21585	77736	66617	1.20013	0.369055	down
HJWH No.1 vs WHZY at the stage of CT		Cyanidin-O-syringic acid	Flavonoids	Anthocyanins	9310.6	9456.2	7798	86688	22277	23019	1.35665	4.96838	up
		Cyanidin-3-O-[6''-O-(E-p-coumaroyl)-2''-O-(xylosyl)]-glucoside	Flavonoids	Anthocyanins	4415.8	8851.5	12794	36348	13994	18940	1.21658	2.65842	up
		Luteolin-4'-O-glucoside*	Flavonoids	Flavonoid	1159600	1218400	1778100	3388000	1269700	5787600	1.00441	2.51325	up
		Kaempferol-3-O-(6''-acetyl)glucoside	Flavonoids	Flavonols	6238	2993.7	5505.5	8219.3	10087	13371	1.31309	2.14948	up
		Naringenin-7-O-glucoside	Flavonoids	Dihydroflavone	219510	244770	266410	110600	164810	88602	1.41705	0.498176	down
		Tamarixetin 3-O-rutinoside	Flavonoids	Flavonoid	18257	39060	15460	13629	13431	6802.5	1.10618	0.465291	down
		Luteolin-7-O-rutinoside	Flavonoids	Flavonoid	20043	27469	17202	8693	11192	10147	1.47376	0.464073	down
		Apigenin-6,8-C-diglucoside	Flavonoids	Flavonoid	144700	148670	111810	53177	85531	43804	1.40752	0.450447	down
		Isorhamnetin-7-O-glucoside (Brassicin)	Flavonoids	Flavonols	1096000	1811100	444040	453050	560090	400090	1.0162	0.421716	down
		Vitexin-2-O-glucoside	Flavonoids	Flavonoid carbonoside	30349	39058	27706	11992	16594	4348.2	1.30528	0.339133	down
		Isosinensetin	Flavonoids	Flavonoid	5867	9197.2	14841	2863.2	3821.5	3393.8	1.4159	0.337015	down
		Dihydrokaempferol-3-O-glucoside	Flavonoids	Dihydroflavonol	141640	102960	180180	39556	50783	49152	1.52963	0.328384	down
		Chrysin-7-O-glucoside	Flavonoids	Flavonoid	13739	18235	9637.1	3959.8	7819.6	1419.6	1.23917	0.317199	down
		Naringenin-7-O-Rutinoside(Narirutin)	Flavonoids	Dihydroflavone	69991	87521	94173	22231	27061	23262	1.57974	0.288273	down
		3,7-Di-O-methylquercetin	Flavonoids	Flavonols	15526	10664	6978.7	2573.7	1536.9	4993.4	1.36714	0.274476	down
		5-Hydroxy-6,7,8,3',4'-pentamethoxyflavone	Flavonoids	Flavonoid	3890.2	5983.8	16364	2050.8	2427.2	2238.4	1.30974	0.25598	down
		5-Hydroxyauranetin	Flavonoids	Flavonols	1404.9	1890.7	5033.8	763.33	826.67	541.13	1.34215	0.255856	down
		Epiafzelechin	Flavonoids	Flavanols	51884	40060	42062	7159.8	9601	15168	1.53318	0.238264	down
		Dihydrokaempferol-7-O-glucoside	Flavonoids	Flavonols	495980	608480	837850	124670	173660	161280	1.55804	0.236631	down
		Nobiletin	Flavonoids	Flavonoid	310840	502680	1143100	142140	145560	134560	1.41388	0.215811	down
		Tangeretin	Flavonoids	Flavonols	193470	347810	1042400	109390	103580	97102	1.31536	0.195792	down
		Eriocitrin	Flavonoids	Dihydroflavone	72926	74297	152280	15170	12881	18152	1.54592	0.154266	down
		Wistin	Flavonoids	Isoflavones	61990	65301	42193	4272.4	2700.3	5091.9	1.57391	0.0711843	down
		Feruloylsinapoyltartaric acid	Phenolic acids	Phenolic acids	4032.3	8260.9	9122.9	50380	43275	10852	1.28275	4.87983	up
		6-O-Caffeoylarbutin	Phenolic acids	Phenolic acids	346930	425510	305340	1771400	1987800	1120400	1.5529	4.52745	up
		Feruloylferuloyltartaric acid	Phenolic acids	Phenolic acids	1831.6	1465.2	2654.3	7106.6	9662.5	2280.1	1.18555	3.20095	up
		Cinnzeylanine	Phenolic acids	Phenolic acids	19624	7949.3	5990.6	50168	38118	13276	1.16317	3.02593	up
		Salicylic acid	Phenolic acids	Phenolic acids	46518	45830	51793	180460	139280	100540	1.5248	2.91576	up
		Protocatechuic aldehyde	Phenolic acids	Phenolic acids	41938	81679	42798	199240	171030	95141	1.3819	2.79669	up
		3-Prenyl-4-O-glucosyloxy-4-hydroxyl-benzoic acid	Phenolic acids	Phenolic acids	32009	32697	31184	90805	80739	94065	1.5931	2.76993	up
		Sibiricose A6	Phenolic acids	Phenolic acids	9066.4	4534.2	3251.4	11686	13041	14397	1.34252	2.32162	up
		Salicylic acid O-glycoside	Phenolic acids	Phenolic acids	69711	83516	58870	173100	133250	122550	1.49319	2.02219	up
		Trihydroxycinnamoylquinic acid	Phenolic acids	Phenolic acids	5328500	8136500	5140100	3898300	3688800	1644300	1.2036	0.496176	down
		Tetra-O-galloyl Methyl gallate	Phenolic acids	Phenolic acids	15682	17519	15557	7814	9391.3	6914.3	1.53937	0.49468	down
		2,2-Dimethylsuccinic acid	Phenolic acids	Phenolic acids	22805	22296	27009	9981.7	9878.7	10634	1.58709	0.422887	down
		3-O-p-Coumaroyl quinic acid O-glucoside	Phenolic acids	Phenolic acids	207430	181330	276150	98237	73495	87628	1.52798	0.390068	down
		Eudesmic acid(3,4,5-trimethoxybenzoic acid)	Phenolic acids	Phenolic acids	89504	101090	217900	38262	60839	55466	1.3375	0.378383	down
		5-O-p-Coumaroyl quinic acid O-glucoside	Phenolic acids	Phenolic acids	223470	211770	305850	112670	79376	88309	1.52669	0.378301	down
		2-O-Di-gallic acyl-Glucoside-Glucoside	Phenolic acids	Phenolic acids	8900.9	8905	5495.9	9	5660.3	9	1.16561	0.243685	down
		Dicaffeoylquinic acid-glucoside	Phenolic acids	Phenolic acids	277410	312490	352590	56860	86400	36741	1.5307	0.190985	down
		PE(18:3/18:3+O3)	Lipids	Glycerol ester	12757	8081.4	8857.9	37961	36134	26168	1.5399	3.37628	up
		Cis-10-Heptadecenoic Acid	Lipids	Free fatty acids	113450	147300	47641	311460	260170	278030	1.37583	2.75514	up
		MAG(18:2)isomer1	Lipids	Glycerol ester	6812.1	8572.8	11562	21596	24195	22847	1.51249	2.54716	up
		Glyceryl linoleate	Lipids	Glycerol ester	1180	1208.7	736.62	3081.2	2555.2	1471.7	1.34113	2.27436	up
		Stearic Acid	Lipids	Free fatty acids	15266000	15090000	18763000	24992000	46560000	39000000	1.41505	2.2507	up
		PE(oxo-11:0/16:0)	Lipids	Glycerol ester	1122400	644960	875270	1807300	2254600	1660900	1.44976	2.16557	up
		Palmitoleic Acid	Lipids	Free fatty acids	5005.9	7523.2	3781.6	13601	9524.4	12080	1.40589	2.15842	up
		2,3-Dihydroxypropyl-9,12,15-octadecatrienoate-hexose-hexose	Lipids	Free fatty acids	99025	109230	113660	265170	222290	162720	1.47627	2.01973	up
		LysoPC 16:2(2n isomer)	Lipids	LPC	6979.6	7659.6	6804.1	3291.9	3343.5	3616.9	1.58762	0.478112	down
		1-O-Caffeoyl-3-O-p-coumaroylglycerol	Lipids	Glycerol ester	1235000	1155500	484440	69536	51686	26748	1.53082	0.0514689	down
		3-Hydroxy-3-methylpentane-1,5-dioic acid	Amino acids and derivatives	Amino acids and derivatives	3444900	4525400	3254500	16776000	15602000	10836000	1.55921	3.84987	up
		L-Cystine	Amino acids and derivatives	Amino acids and derivatives	13942	13296	16215	48290	40958	55214	1.57159	3.32456	up
		S-Adenosylmethionine	Amino acids and derivatives	Amino acids and derivatives	110800	62682	70906	239670	193830	286750	1.49717	2.94716	up
		L-Glutamic acid	Amino acids and derivatives	Amino acids and derivatives	6528500	5362000	6142000	12599000	11939000	11884000	1.57658	2.0198	up
		S-(Methyl)glutathione	Amino acids and derivatives	Amino acids and derivatives	1142900	689230	822700	393880	342570	547010	1.40092	0.483443	down
		2,6-Diaminooimelic acid	Amino acids and derivatives	Amino acids and derivatives	92546	100170	41490	24911	30929	30546	1.34678	0.368846	down
		L-Tyramine	Amino acids and derivatives	Amino acids and derivatives	6695500	7069600	2379200	1398600	2670900	284890	1.12815	0.269717	down
		Phytolaccic acid G	Terpenoids	Triterpene	6698.2	7499.4	4457.7	135260	62388	54439	1.55925	13.5129	up
		Esculentoside E	Terpenoids	Triterpene Saponin	70892	86425	42535	242410	212930	135090	1.44611	2.95434	up
		3β,19α-Dihydroxyolean-12-en-28-oic acid	Terpenoids	Triterpene	12720	12332	19802	29897	36508	34841	1.47647	2.25723	up
		3,11-Dioxo-19α-hydroxyurs-12-en-28-oic acid	Terpenoids	Triterpene	5914.3	4578.8	5696	11842	7582.4	13906	1.38557	2.05882	up
		Camaldulenic acid	Terpenoids	Triterpene	478850	658540	423620	1065200	863300	1211200	1.45551	2.01133	up
		β-Amyrenone	Terpenoids	Triterpene	104170	144740	104210	38126	98592	39602	1.22382	0.49932	down
		2α-Hydroxypyracrenic acid	Terpenoids	Triterpene	258200	288870	96125	97391	126620	65253	1.05532	0.44973	down
		(S)-2-(4-Aminobutanamido)-3-(1-methyl-1H-imidazol-5-yl)propanoic acid	Organic acids	Organic acids	2458.5	3366.8	9	9018.2	9635.8	9602.6	1.02656	4.84319	up
		Trans-Citridic acid	Organic acids	Organic acids	1293800	1639000	1358700	3445800	2773000	3056700	1.55761	2.16137	up
		L-Tartaric acid	Organic acids	Organic acids	52505	53284	51853	104190	126140	89707	1.54304	2.03015	up
		Succinic anhydride	Organic acids	Organic acids	2088700	2011000	1848700	933380	989690	955480	1.58844	0.48392	down
		Abscisic acid	Organic acids	Organic acids	1365500	1470100	1689900	410940	546970	435170	1.57775	0.307829	down
		4-Acetamidobutyric acid	Organic acids	Organic acids	52489	77290	52592	16180	18781	12042	1.53838	0.257733	down
		9-(Arabinofuranosyl)hypoxanthine	Nucleotides and derivatives	Nucleotides and derivatives	154860	171180	104870	41531	59843	99413	1.29894	0.46596	down
		5-Aminoimidazole ribonucleotide	Nucleotides and derivatives	Nucleotides and derivatives	1190800	908590	1119300	442640	454470	476910	1.57218	0.426888	down
		Deoxyadenosine	Nucleotides and derivatives	Nucleotides and derivatives	59061	81722	23993	19153	19661	15558	1.26012	0.329975	down
		Deoxyguanosine	Nucleotides and derivatives	Nucleotides and derivatives	39650	48417	15055	5145.4	4247.4	4731.3	1.4807	0.136965	down
		Trigonelline	Alkaloids	Alkaloids	9	9	9	1713600	1635100	1558900	1.60013	181763	up
		3-Hydroxypropyl palmitate glc-glucosamine	Alkaloids	Alkaloids	39418	64916	45809	160510	128940	102750	1.49184	2.61218	up
		Nicotine	Alkaloids	Alkaloids	185490	177030	165430	426220	387520	496350	1.57516	2.48147	up
		Nicotinic acid	Others	Vitamin	24343	47424	27744	133020	351990	216840	1.50282	7.05299	up
		Stilbostemin B	Others	Others	40039	49536	37104	12823	16494	14458	1.56341	0.345558	down
		1-(sn-Glycero-3-phospho)-1D-myo-inositol	Others	Saccharides and Alcohols	2916400	1835000	2749900	606140	782940	797710	1.5475	0.291521	down
		Syringaresinol-Glucoside	Lignans and Coumarins	Lignans	196730	321380	186660	67390	129330	32140	1.29799	0.32473	down
HJWH No.1 vs WHZY at the stage of FR		Feruloylsinapoyltartaric acid	Phenolic acids	Phenolic acids	9	9	9	48315	28481	8017.4	1.55827	3141.24	up
		Cimicifugic acid L	Phenolic acids	Phenolic acids	9	9	9	4936.7	2811.3	2362.7	1.56814	374.47	up
		Feruloylferuloyltartaric acid	Phenolic acids	Phenolic acids	9	731.72	9	11274	5543.9	1094.2	1.28588	23.8917	up
		Cinnzeylanine	Phenolic acids	Phenolic acids	1561.6	1114.6	1959.6	15822	9920	12923	1.54408	8.34052	up
		3-Prenyl-4-O-glucosyloxy-4-hydroxyl-benzoic acid	Phenolic acids	Phenolic acids	33858	44713	50245	120850	118100	137860	1.53136	2.92518	up
		6-O-Caffeoylarbutin	Phenolic acids	Phenolic acids	262540	653740	381930	1301500	951820	1435300	1.38575	2.84131	up
		3-O-Caffeoylshikimic acid	Phenolic acids	Phenolic acids	148340	248460	402450	654440	690910	567360	1.33902	2.39313	up
		Sinapinaldehyde	Phenolic acids	Phenolic acids	5023.6	14280	11157	22745	36816	11451	1.04613	2.33127	up
		1-O-[(E)-Caffeoyl]-glucose	Phenolic acids	Phenolic acids	132350	69030	123040	232240	266980	239320	1.41625	2.27649	up
		Chlorogenic acid methyl ester	Phenolic acids	Phenolic acids	11360000	3487800	5372700	3959800	3194500	2791900	1.00125	0.491887	down
		Vanillin	Phenolic acids	Phenolic acids	109860	203520	175950	63598	74345	90985	1.36411	0.46784	down
		3-Hydroxy-4-isopropylbenzylalcohol 3-glucoside	Phenolic acids	Phenolic acids	1394100	815130	1111100	435920	496860	612390	1.40958	0.465366	down
		2,2-Dimethylsuccinic acid	Phenolic acids	Phenolic acids	28282	28492	16015	10533	7757.1	13142	1.35728	0.431825	down
		Dicaffeoylquinic acid-glucoside	Phenolic acids	Phenolic acids	68303	102770	107600	29194	36736	30456	1.50353	0.345875	down
		5-O-p-Coumaroyl quinic acid O-glucoside	Phenolic acids	Phenolic acids	681360	438460	646650	97146	84872	90732	1.55188	0.154404	down
		3-O-p-Coumaroyl quinic acid O-glucoside	Phenolic acids	Phenolic acids	680820	438590	660170	92928	75541	79898	1.55123	0.139565	down
		N-Acetyl-L-Cysteine	Amino acids and derivatives	Amino acids and derivatives	3525.9	9	9	6603.4	5485.4	9272.1	1.19473	6.02751	up
		γ-Glu-Cys	Amino acids and derivatives	Amino acids and derivatives	11667	293.62	1226.8	11520	20960	9282.4	1.08758	3.16684	up
		3-Hydroxy-3-methylpentane-1,5-dioic acid	Amino acids and derivatives	Amino acids and derivatives	2997400	2592800	2562200	8848000	7998200	8924700	1.5636	3.16114	up
		Glutathione reduced form	Amino acids and derivatives	Amino acids and derivatives	175480	4154.2	10318	140620	206000	118270	1.05152	2.44741	up
		L-Cystine	Amino acids and derivatives	Amino acids and derivatives	14880	11569	10356	29270	24156	28754	1.5041	2.23285	up
		L-Tryptophan	Amino acids and derivatives	Amino acids and derivatives	249080	125820	152960	331050	300910	528430	1.30775	2.19829	up
		L-Aspartyl-L-Phenylalanine	Amino acids and derivatives	Amino acids and derivatives	15620	13400	16932	31577	33540	33060	1.54743	2.13651	up
		N-Acetyl-L-glutamic acid	Amino acids and derivatives	Amino acids and derivatives	107720	102520	74158	213400	241610	138680	1.36558	2.08753	up
		2,6-Diaminooimelic acid	Amino acids and derivatives	Amino acids and derivatives	119890	70141	45707	37535	27915	38365	1.23534	0.440383	down
		L-Asparagine	Amino acids and derivatives	Amino acids and derivatives	5348000	4898200	1680900	1031900	1168000	2620400	1.07562	0.404147	down
		L-Ornithine	Amino acids and derivatives	Amino acids and derivatives	242050	238390	77970	54603	53406	110070	1.11273	0.390536	down
		L-Glutamine	Amino acids and derivatives	Amino acids and derivatives	391750	470510	247030	121380	150990	127270	1.45911	0.360266	down
		L-Lysine	Amino acids and derivatives	Amino acids and derivatives	476530	542200	305560	152120	172740	140610	1.4826	0.351486	down
		Histamine	Amino acids and derivatives	Amino acids and derivatives	379760	420060	337010	112410	131030	148240	1.54609	0.344537	down
		Sieboldin	Flavonoids	Flavonoid	30599	37188	38160	168260	161830	111400	1.53906	4.16708	up
		Catechin-(7,8-bc)-4β-(3,4-dihydroxyphenyl)-dihydro-2-(3H)-ne	Flavonoids	Flavanols	2180400	2155800	2192000	9015600	8418600	6135500	1.54613	3.61044	up
		Cyanidin-O-syringic acid	Flavonoids	Anthocyanins	15569	13468	8811	21979	38005	73751	1.30476	3.53348	up
		Apigenin-7-O-glucoside(Cosmosiin)	Flavonoids	Flavonoid	30365	28275	38431	179040	65153	34487	1.02542	2.87089	up
		Apigenin-O-glucosyl-O-rutinoside	Flavonoids	Flavonoid	10754	11332	16320	52905	32982	19283	1.30512	2.73837	up
		Epiafzelechin	Flavonoids	Flavanols	54257	20912	38694	18360	19758	15396	1.19886	0.469986	down
		Delphinidin-3-O-arabinoside	Flavonoids	Anthocyanins	21399	22673	6438.8	3831	9613.1	7422.6	1.00706	0.413114	down
		Naringenin-7-O-Rutinoside(Narirutin)	Flavonoids	Dihydroflavone	67420	47184	69200	29218	10174	12466	1.39778	0.282137	down
		Dihydrokaempferol-7-O-glucoside	Flavonoids	Flavonols	1054700	212440	549650	174440	116220	112910	1.26389	0.222134	down
		Hesperetin-7-O-neohesperidoside(Neohesperidin)	Flavonoids	Dihydroflavone	76086	306060	52021	27474	34437	30598	1.19238	0.213072	down
		Wistin	Flavonoids	Isoflavones	20450	24109	33121	6309.9	4338.8	4143.8	1.5289	0.190429	down
		3,7-Di-O-methylquercetin	Flavonoids	Flavonols	19543	2528.9	3465.1	2153.4	501.93	1007.2	1.16294	0.143421	down
		Eriocitrin	Flavonoids	Dihydroflavone	185480	42134	73684	8421.5	6201.5	16806	1.41352	0.104312	down
		PE(18:3/18:3+O3)	Lipids	Glycerol ester	9	9	9	14868	15446	7456.6	1.56899	1398.91	up
		PE(oxo-11:0/16:0)	Lipids	Glycerol ester	167920	51221	46344	552460	736500	467340	1.44832	6.61544	up
		2,3-Dihydroxypropyl-9,12,15-octadecatrienoate-hexose-hexose	Lipids	Free fatty acids	74622	80904	91034	382210	285580	291140	1.55289	3.88924	up
		MAG(18:2)isomer1	Lipids	Glycerol ester	6565.1	5487.1	5693.9	22371	21749	5486.8	1.06363	2.79536	up
		LysoPC 18:3(2n isomer)	Lipids	LPC	2935400	2837500	2354800	6374900	5862300	7746900	1.52792	2.45876	up
		LysoPC 18:3	Lipids	LPC	903510	647880	646570	1856300	1570600	1741600	1.51461	2.3515	up
		MAG(18:1)isomer2	Lipids	Glycerol ester	12166	12112	22244	37961	35976	34590	1.4333	2.33281	up
		MAG(18:1)isomer1	Lipids	Glycerol ester	10817	15884	20841	41432	33972	28004	1.37796	2.17509	up
		MAG(18:2)	Lipids	Glycerol ester	1264000	1089600	787280	480070	418510	437740	1.48662	0.42546	down
		Choline alfoscerate	Lipids	PC	1178300	1300200	998620	253270	323730	312720	1.55439	0.255878	down
		Xanthine	Nucleotides and derivatives	Nucleotides and derivatives	26147	25809	35465	76834	160080	193290	1.46355	4.92106	up
		Xanthosine	Nucleotides and derivatives	Nucleotides and derivatives	53536	50277	72786	148180	185880	176510	1.527	2.89113	up
		9-(Arabinofuranosyl)hypoxanthine	Nucleotides and derivatives	Nucleotides and derivatives	32353	73620	90141	137680	236090	176390	1.32402	2.80531	up
		β-Nicotinamide mononucleotide	Nucleotides and derivatives	Nucleotides and derivatives	72090	59816	112380	114810	251980	126880	1.1603	2.02087	up
		Cytidine 5'-monophosphate(Cytidylic acid)	Nucleotides and derivatives	Nucleotides and derivatives	50660	66854	87736	37943	27286	24047	1.40037	0.434962	down
		Cytosine	Nucleotides and derivatives	Nucleotides and derivatives	504580	609760	395450	163960	193450	187060	1.52159	0.360626	down
		Cytidine	Nucleotides and derivatives	Nucleotides and derivatives	3285100	3948000	3214900	1216000	1033700	1124000	1.55736	0.322904	down
		5-Aminoimidazole ribonucleotide	Nucleotides and derivatives	Nucleotides and derivatives	3096300	3326000	2280500	726460	755140	702060	1.55123	0.250915	down
		Deoxyguanosine	Nucleotides and derivatives	Nucleotides and derivatives	23344	46444	42891	9403.1	12854	5977.6	1.43568	0.250576	down
		1β,2α,3α,19α-Tetrahydroxyurs-12-en-28-oic acid	Terpenoids	Triterpene	279690	77632	78114	441990	191130	2019100	1.08183	6.09095	up
		Esculentoside E	Terpenoids	Triterpene Saponin	28816	19197	47705	154300	108150	220540	1.4601	5.04597	up
		Myrianthic acid	Terpenoids	Triterpene	68014	82901	82314	339030	164690	296020	1.46714	3.42899	up
		3-O-Trans-feruloyl euscaphic acid	Terpenoids	Triterpene	111840	178580	319150	810320	505700	302030	1.2069	2.65441	up
		β-Amyrenone	Terpenoids	Triterpene	20851	72725	21792	93441	107210	67367	1.18677	2.32316	up
		Zizyberanal acid	Terpenoids	Triterpene	246990	259960	242940	511080	480290	565230	1.5561	2.07577	up
		Arjunic Acid	Terpenoids	Triterpene	893060	950680	1042200	2607400	1798200	1501300	1.41575	2.04679	up
		2α,3α,19α,23-Tetraydroxy-urs-12-en 28-oic acid	Others	Others	41055	45144	51551	108150	78071	423170	1.18907	4.42389	up
		Nicotinic acid	Others	Vitamin	24756	31500	68544	106600	90347	178800	1.32787	3.01079	up
		Benzyl-O-glucose-xyranoside	Others	Others	94404	177840	156490	327080	343460	207000	1.29158	2.04682	up
		Dihydroactinidiolide	Others	Others	156780	149460	165160	57505	74874	65303	1.54575	0.419351	down
		Stilbostemin B	Others	Others	69725	79578	73400	29906	33036	15378	1.43717	0.351679	down
		1-(sn-Glycero-3-phospho)-1D-myo-inositol	Others	Saccharides and Alcohols	2052600	1878900	1701600	571710	729710	643510	1.55193	0.345268	down
		Roseoside	Others	Others	1336500	387610	418500	195770	154170	103410	1.33172	0.211588	down
		(S)-2-(4-Aminobutanamido)-3-(1-methyl-1H-imidazol-5-yl)propanoic acid	Organic acids	Organic acids	9	9	9	5205.9	3988.1	7870.2	1.56928	632.007	up
		Abscisic acid	Organic acids	Organic acids	3496800	4435700	3575200	663330	637870	486040	1.55911	0.155308	down
		Trigonelline	Alkaloids	Alkaloids	9	9	9	477330	524130	2012000	1.56687	111610	up
		3-Hydroxypropyl palmitate glc-glucosamine	Alkaloids	Alkaloids	45986	48593	41184	240330	235710	192480	1.56274	4.92417	up
		Gambiriin A1	Tannins	Proanthocyanidins	21810	57267	40924	107450	115580	72030	1.30513	2.45881	up
		HHDP-glucose	Tannins	Proanthocyanidins	3161.2	7649.1	5894.7	10170	11198	13314	1.28838	2.07614	up
		Isooxypeucedanine	Lignans and Coumarins	Coumarins	95673	119610	68956	629270	199650	185090	1.25396	3.56746	up

## Sheet: S4
Table S4 Different flavor-related metabolites
Class II	Compounds	Punchen CID	Peak Area		VIP	Fold Change	P-value
			HJWH No.1-FR	WHZY-FR
Saccharides and Alcohols	Melibiose*	400658	2239066.67±15434.03a	1939300±21217.13b	1.46622	0.86612	0.00574567
	D-Glucoronic acid	92283	328283.33±3401.13a	233946.67±10837.86b	1.34122	0.712636	0.0173202
	Gluconic acid	10690	272083.33±10492.37b	419993.33±21535.24a	1.31029	1.54362	0.0436499
	D-(+)-Sucrose*	5988	5597466.67±128372.09a	6549166.67±180348.55a	1.10755	1.17002	0.112644
	Glucose-1-phosphate	65533	3836933.33±140751.77a	3257600±69243.31a	1.03875	0.849011	0.156651
	D-Glucose	5793	23426000±369744.36a	22214666.67±261312.12a	0.830726	0.948291	0.275778
	D-Sorbitol	5780	11643666.67±846085.38a	14551333.33±1127067.46a	0.670897	1.24972	0.385827
	Galactinol*	11727586	8709700±185889.65a	9823833.33±546061.36a	0.583042	1.12792	0.414064
	D-(+)-Trehalose	7427	1802933.33±32753.65a	2054533.33±188227.18a	0.299081	1.13955	0.568361
	Isomaltulose*	439559	3322066.67±112636.72a	3674000±341443.49a	0.21207	1.10594	0.668468
Amino acids and derivatives	L-Lysine	5962	441430±33248.37a	155156.67±4430.54b	1.4826	0.351486	0.0158211
	L-Glutamine	5961	369763.33±30850.16a	133213.33±4265.98b	1.45911	0.360266	0.0231569
	L-Ornithine	6262	186136.67±25499.99a	72693±8811.35a	1.11273	0.390536	0.118507
	L-Phenylalanine	6140	37177000±1563832.33a	54110666.67±4163429.41a	1.06755	1.45549	0.147113
	L-Arginine	6322	772696.67±84223.44a	540853.33±30131.7a	0.733253	0.699956	0.28886
	L-Citrulline	9750	225973.33±18361.15a	185106.67±11546.75a	0.58023	0.819153	0.424626
	L-Serine	5951	41714.67±4074.83a	46516.33±2094.27a	0.479516	1.11511	0.647167
Phenolic acids	4-Caffeoylquinic acid	9798666	1163200±25346.68b	1751900±50937.49a	1.47475	1.5061	0.00817443
	Cynarin	5281769	196383.33±3184.5b	332763.33±17636.05a	1.44033	1.69446	0.0230158
	vanillin	1183	163110±13099.9b	76309.33±3755.55b	1.36411	0.46784	0.0398397
	Vnilloylcaffeoyltartaric acid	6440397	713693.33±27776.89a	907990±38276.1a	1.09852	1.27224	0.124849
	Caffeic acid	689043	12089300±557809.01a	14165000±98812.2a	0.984525	1.1717	0.159188
	Chlorogenic acid methyl ester	6476139	6740166.67±1118708.15a	3315400±161465.56a	1.00125	0.491887	0.226387
Organic acids	3-Hydroxy-3-methyl butyric acid	69362	325940±7810.64a	299356.67±7268.37a	0.806909	0.918441	0.305332
	Citric Acid	311	67160333.33±1819751.5a	58905000±4144346.94a	0.659781	0.87708	0.438387
	Succinic acid	1110	74116333.33±721676.31a	73445666.67±1088980.3a	0.197646	0.990951	0.820678
	Quinic Acid	6508	11222000±380145.39a	11057666.67±419310.4a	0.111653	0.985356	0.897744
	Adipic acid	196	78239.67±8808.69a	77491.67±6247.44a	0.0511157	0.99044	0.975517
Proanthocyanidins	Arecatannin C1	9876038	855736.67±17095.55b	1316700±23902.6a	1.52339	1.53867	0.00178381
	Cinnamtannin B2	16130973	119020±3191.42a	187603.33±13802.19a	1.24536	1.57623	0.0845808
	Arecatannin B1	14237657	116109±9434.72a	126206.67±2400.44a	0.478395	1.08697	0.650474
	Arecatannin A1	13751990	14061.27±2640.99a	11211.93±988.86a	0.228506	0.797363	0.658711
Flavanols	Catechin	9064	616053.33±33315.03b	1150200±32459.31a	1.45153	1.86705	0.00564142
Dihydroflavone	Naringenin-7-O-Rutinoside(Narirutin)	442431	61268±3328.46a	17286±2829.64b	1.39778	0.282137	0.00899813
Stilbene	Piceid	5281718	41869.67±3426.96a	58036.67±2629.28a	0.98539	1.38613	0.15243

## Sheet: S5
Table S5 Statistics of key DAMs accumulating in the HJWH No.1 and WHZY
Compounds	PubChem CID	Class I	Class II	HJWH No.1-GF vs. WHZY-GF								HJWH No.1-CT vs. WHZY-CT								HJWH No.1-FR vs. WHZY-FR
				Peak area						VIP	Fold Change	Peak area						VIP	Fold Change	Peak area						VIP	Fold Change
				HJWH No.1-GF1	HJWH No.1-GF2	HJWH No.1-GF3	WHZY-GF1	WHZY-GF2	WHZY-GF3			HJWH No.1-CT1	HJWH No.1-CT2	HJWH No.1-CT3	WHZY-CT1	WHZY-CT2	WHZY-CT3			HJWH No.1-FR1	HJWH No.1-FR2	HJWH No.1-FR3	WHZY-FR1	WHZY-FR2	WHZY-FR3
5-O-p-Coumaroyl quinic acid O-glucoside	-	Phenolic acids	Phenolic acids	520900	428940	247540	73003	107680	50629	1.55188	0.154404	223470	211770	305850	112670	79376	88309	1.52669	0.378301	681360	438460	646650	97146	84872	90732	1.55188	0.154404
3-O-p-Coumaroyl quinic acid O-glucoside	-	Phenolic acids	Phenolic acids	485000	418610	252320	70767	99614	49883	1.55123	0.139565	207430	181330	276150	98237	73495	87628	1.52798	0.390068	680820	438590	660170	92928	75541	79898	1.55123	0.139565
6-O-Caffeoylarbutin	15689808	Phenolic acids	Phenolic acids	625460	1117000	1368700	3313400	3201800	2312900	1.38575	2.84131	346930	425510	305340	1771400	1987800	1120400	1.5529	4.52745	262540	653740	381930	1301500	951820	1435300	1.38575	2.84131
Cinnzeylanine	85379763	Phenolic acids	Phenolic acids	21574	25300	31876	58969	59952	63644	1.54408	8.34052	19624	7949.3	5990.6	50168	38118	13276	1.16317	3.02593	1561.6	1114.6	1959.6	15822	9920	12923	1.54408	8.34052
Dicaffeoylquinic acid-glucoside	-	Phenolic acids	Phenolic acids	566340	373890	707170	57552	88766	73336	1.50353	0.345875	277410	312490	352590	56860	86400	36741	1.5307	0.190985	68303	102770	107600	29194	36736	30456	1.50353	0.345875
3-Prenyl-4-O-glucosyloxy-4-hydroxyl-benzoic acid	-	Phenolic acids	Phenolic acids	47301	54371	63037	261450	228110	251440	1.53136	2.92518	32009	32697	31184	90805	80739	94065	1.5931	2.76993	33858	44713	50245	120850	118100	137860	1.53136	2.92518
Wistin	10095770	Flavonoids	Isoflavones	21647	34455	38066	8041.9	13162	5458.3	1.5289	0.190429	61990	65301	42193	4272.4	2700.3	5091.9	1.57391	0.0711843	20450	24109	33121	6309.9	4338.8	4143.8	1.5289	0.190429
Dihydrokaempferol-7-O-glucoside	-	Flavonoids	Flavonols	1964400	1800800	798280	196720	318840	256080	1.26389	0.222134	495980	608480	837850	124670	173660	161280	1.55804	0.236631	1054700	212440	549650	174440	116220	112910	1.26389	0.222134
3,7-Di-O-methylquercetin	5280417	Flavonoids	Flavonols	19354	11844	6320.7	1886.5	2842.8	2668.6	1.16294	0.143421	15526	10664	6978.7	2573.7	1536.9	4993.4	1.36714	0.274476	19543	2528.9	3465.1	2153.4	501.93	1007.2	1.16294	0.143421
Eriocitrin	83489	Flavonoids	Dihydroflavone	309330	247000	105710	20764	31175	15838	1.41352	0.104312	72926	74297	152280	15170	12881	18152	1.54592	0.154266	185480	42134	73684	8421.5	6201.5	16806	1.41352	0.104312
Naringenin-7-O-Rutinoside(Narirutin)	442431	Flavonoids	Dihydroflavone	180080	139540	109800	31622	48722	47343	1.39778	0.282137	69991	87521	94173	22231	27061	23262	1.57974	0.288273	67420	47184	69200	29218	10174	12466	1.39778	0.282137
Stilbostemin B	10376477	Others	Others	9	9	9	6947.9	12922	9	1.43717	0.351679	40039	49536	37104	12823	16494	14458	1.56341	0.345558	69725	79578	73400	29906	33036	15378	1.43717	0.351679
L-Cystine	67678	Amino acids and derivatives	Amino acids and derivatives	16700	12239	8459.8	27383	23218	25635	1.5041	2.23285	13942	13296	16215	48290	40958	55214	1.57159	3.32456	14880	11569	10356	29270	24156	28754	1.5041	2.23285
Trigonelline	5570	Alkaloids	Alkaloids	9	9	9	2961300	1739400	2219600	1.56687	111610	9	9	9	1713600	1635100	1558900	1.60013	181763	9	9	9	477330	524130	2012000	1.56687	111610

## Sheet: S6
Table S6 Standard curve linear equations and correlation coefficients of carotenoids
Compounds	Class	Retention time (RT)	Equation	r2	Weighting	LLOQ	ULOQ
phytofluene	carotenes	1.9	y = 2.26494e5 x - 801.01114	0.99557	1 / x2	0.1	25
(E/Z)-phytoene	carotenes	4.95	y = 1.03263e5 x + 129.86713	0.99666	1 / x2	0.5	250
ε-carotene	carotenes	5.53	y = 1.21098e6 x - 1467.90989	0.99413	1 / x2	0.01	25
α-carotene	carotenes	5.93	y = 3.46281e5 x + 1083.99781	0.99458	1 / x2	0.05	250
β-carotene	carotenes	6.29	y = 6.91386e5 x - 1853.60233	0.99463	1 / x2	2	250
γ-carotene	carotenes	7.41	y = 5.65435e5 x - 18140.05327	0.99127	1 / x2	0.5	250
lycopene	carotenes	8.35	y = 1.17062e5 x - 569.47533	0.9916	1 / x2	1	250
violaxanthin	xanthophylls	1.57	y = 3.24166e6 x - 980.48623	0.99438	1 / x2	0.1	100
neoxanthin	xanthophylls	1.92	y = 1.62798e6 x - 189.25861	0.99367	1 / x2	0.01	50
β-citraurin	xanthophylls	2.76	y = 5.43472e6 x - 380.88748	0.99233	1 / x2	0.01	100
antheraxanthin	xanthophylls	2.81	y = 5.79200e5 x + 313.49695	0.99392	1 / x2	0.05	125
astaxanthin	xanthophylls	3.39	y = 3.20467e6 x - 566.00547	0.9941	1 / x2	0.5	25
lutein	xanthophylls	3.98	y = 6.99352e5 x + 287.40613	0.99561	1 / x2	2	250
capsorubin	xanthophylls	4.34	y = 3.13133e6 x - 1466.66991	0.99315	1 / x2	0.005	125
capsanthin	xanthophylls	4.46	y = 3.28754e6 x - 7.92845e4	0.99208	1 / x2	0.005	100
8'-apo-beta-carotenal	xanthophylls	4.51	y = 2.27099e6 x - 3245.46221	0.99226	1 / x2	0.01	125
zeaxanthin	xanthophylls	4.62	y = 2.99149e5 x - 731.12382	0.99176	1 / x2	0.1	50
canthaxanthin	xanthophylls	4.73	y = 3.77304e7 x - 10.89173	0.99704	1 / x2	0.005	100
α-cryptoxanthin	xanthophylls	5.07	y = 6.43021e5 x - 2554.69030	0.99154	1 / x2	0.05	50
β-cryptoxanthin	xanthophylls	5.53	y = 4.84221e5 x - 1428.27343	0.99271	1 / x2	0.1	250
echinenone	xanthophylls	5.56	y = 1.69030e7 x - 1226.13336	0.99548	1 / x2	0.005	50
violaxanthin laurate	xanthophylls	5.73	y = 1.62798e6 x - 189.25861	0.99367	1 / x2	N/A	N/A
violaxanthin myristate	xanthophylls	6.09	y = 1.62798e6 x - 189.25861	0.99367	1 / x2	N/A	N/A
violaxanthin dibutyrate	xanthophylls	6.22	y = 1.62798e6 x - 189.25861	0.99367	1 / x2	N/A	N/A
violaxanthin dilaurate	xanthophylls	6.61	y = 1.62798e6 x - 189.25861	0.99367	1 / x2	N/A	N/A
neochrome palmitate	xanthophylls	6.62	y = 1.62798e6 x - 189.25861	0.99367	1 / x2	N/A	N/A
violaxanthin-myristate-laurate	xanthophylls	6.84	y = 1.62798e6 x - 189.25861	0.99367	1 / x2	N/A	N/A
violaxanthin-myristate-caprate	xanthophylls	6.89	y = 1.62798e6 x - 189.25861	0.99367	1 / x2	N/A	N/A
β-cryptoxanthin laurate	xanthophylls	6.97	y = 1.62798e6 x - 189.25861	0.99367	1 / x2	N/A	N/A
violaxanthin dimyristate	xanthophylls	7.02	y = 1.62798e6 x - 189.25861	0.99367	1 / x2	N/A	N/A
violaxanthin-myristate-oleate	xanthophylls	7.05	y = 1.62798e6 x - 189.25861	0.99367	1 / x2	N/A	N/A
5,6epoxy-lutein-caprate-palmitate	xanthophylls	7.06	y = 1.62798e6 x - 189.25861	0.99367	1 / x2	N/A	N/A
violaxanthin dioleate	xanthophylls	7.06	y = 1.62798e6 x - 189.25861	0.99367	1 / x2	N/A	N/A
5,6epoxy-luttein dilaurate	xanthophylls	7.12	y = 1.62798e6 x - 189.25861	0.99367	1 / x2	N/A	N/A
antheraxanthin dipalmitate	xanthophylls	7.15	y = 1.62798e6 x - 189.25861	0.99367	1 / x2	N/A	N/A
β-cryptoxanthin oleate	xanthophylls	7.15	y = 1.62798e6 x - 189.25861	0.99367	1 / x2	N/A	N/A
lutein dilaurate	xanthophylls	7.17	y = 1.62798e6 x - 189.25861	0.99367	1 / x2	N/A	N/A
violaxanthin-myristate-palmitate	xanthophylls	7.19	y = 1.62798e6 x - 189.25861	0.99367	1 / x2	N/A	N/A
zeaxanthin-caprate-laurate	xanthophylls	7.19	y = 1.62798e6 x - 189.25861	0.99367	1 / x2	N/A	N/A
β-cryptoxanthin myristate	xanthophylls	7.19	y = 1.62798e6 x - 189.25861	0.99367	1 / x2	N/A	N/A
rubixanthin myristate	xanthophylls	7.21	y = 1.62798e6 x - 189.25861	0.99367	1 / x2	N/A	N/A
violaxanthin dipalmitate	xanthophylls	7.26	y = 1.62798e6 x - 189.25861	0.99367	1 / x2	N/A	N/A
lutein dioleate	xanthophylls	7.3	y = 1.62798e6 x - 189.25861	0.99367	1 / x2	N/A	N/A
β-cryptoxanthin palmitate	xanthophylls	7.31	y = 1.62798e6 x - 189.25861	0.99367	1 / x2	N/A	N/A
rubixanthin palmitate	xanthophylls	7.32	y = 1.62798e6 x - 189.25861	0.99367	1 / x2	N/A	N/A
lutein dimyristate	xanthophylls	7.34	y = 1.62798e6 x - 189.25861	0.99367	1 / x2	N/A	N/A
zeaxanthin dilaurate	xanthophylls	7.34	y = 1.62798e6 x - 189.25861	0.99367	1 / x2	N/A	N/A
lutein dipalmitate	xanthophylls	7.45	y = 1.62798e6 x - 189.25861	0.99367	1 / x2	N/A	N/A
zeaxanthin-laurate-myristate	xanthophylls	7.5	y = 1.62798e6 x - 189.25861	0.99367	1 / x2	N/A	N/A
zeaxanthin-laurate-palmitate	xanthophylls	7.5	y = 1.62798e6 x - 189.25861	0.99367	1 / x2	N/A	N/A
lutein distearate	xanthophylls	7.6	y = 1.62798e6 x - 189.25861	0.99367	1 / x2	N/A	N/A
zeaxanthin dimyristate	xanthophylls	7.6	y = 1.62798e6 x - 189.25861	0.99367	1 / x2	N/A	N/A
zeaxanthin-oleate-palmitate	xanthophylls	7.73	y = 1.62798e6 x - 189.25861	0.99367	1 / x2	N/A	N/A
zeaxanthin-myristate-palmitate	xanthophylls	7.81	y = 1.62798e6 x - 189.25861	0.99367	1 / x2	N/A	N/A
zeaxanthin dipalmitate	xanthophylls	7.95	y = 2.79747e6 x + 4137.53918	0.99627	1 / x2	0.5	5
zeaxanthin-palmitate-stearate	xanthophylls	7.99	y = 1.62798e6 x - 189.25861	0.99367	1 / x2	N/A	N/A
lutein caprate	xanthophylls	-	y = 1.62798e6 x - 189.25861	0.99367	1 / x2	N/A	N/A
lutein laurate	xanthophylls	-	y = 1.62798e6 x - 189.25861	0.99367	1 / x2	N/A	N/A
lutein myristate	xanthophylls	-	y = 1.62798e6 x - 189.25861	0.99367	1 / x2	N/A	N/A
lutein palmitate	xanthophylls	-	y = 1.62798e6 x - 189.25861	0.99367	1 / x2	N/A	N/A
lutein stearate	xanthophylls	-	y = 1.62798e6 x - 189.25861	0.99367	1 / x2	N/A	N/A
lutein oleate	xanthophylls	-	y = 1.62798e6 x - 189.25861	0.99367	1 / x2	N/A	N/A
rubixanthin caprate	xanthophylls	-	y = 1.62798e6 x - 189.25861	0.99367	1 / x2	N/A	N/A
rubixanthin laurate	xanthophylls	-	y = 1.62798e6 x - 189.25861	0.99367	1 / x2	N/A	N/A
violaxanthin palmitate	xanthophylls	-	y = 1.62798e6 x - 189.25861	0.99367	1 / x2	N/A	N/A
violaxanthin palmitoleate	xanthophylls	-	y = 1.62798e6 x - 189.25861	0.99367	1 / x2	N/A	N/A
zeaxanthin myristoleate	xanthophylls	-	y = 1.62798e6 x - 189.25861	0.99367	1 / x2	N/A	N/A
zeaxanthin palmitate	xanthophylls	-	y = 1.62798e6 x - 189.25861	0.99367	1 / x2	N/A	N/A
Note:
Equation is a linear equation
r2 is the Coefficient of Correlation
LLOQ (μg/mL) and ULOQ (μg/mL) are the lower limit of quantification (LLOQ) and the upper limit of quantification (ULOQ), respectively, and can be accurately quantified in both ranges.

## Sheet: S7
Table S7 Summary table of the content of different types of carotenoids and information table of their different carotenoids（μg/g·FW）
Compounds	Class		Molecular Weight (Da)	The molecular weight of each precursor ion (Da)	The molecular weight of each daugther ion (Da)	m/z error	α error	Default values for α error by IUPAC	Ion mode	Ionization model	Formula	DWX-3x-FR-1	DWX-3x-FR-2	DWX-3x-FR-3	HJWH No.1-FR-1	HJWH No.1-FR-2	HJWH No.1-FR-3	WHZY-FR-1	WHZY-FR-2	WHZY-FR-3	HYWH No.1-FR-1	HYWH No.1-FR-2	HYWH No.1-FR-3
β-carotene	carotenes		536.438	537.6	177.1	1.1618	0.00216109	0.05	positive	[M+H]+	C40H56	64.6946	46.2583	45.8038	46.6664	65.0645	61.0485	1.44245	0.949026	1.20796	2.50921	2.70833	2.4403
(E/Z)-phytoene	carotenes		544.501	545.3	81	0.7992	0.00146562	0.05	positive	[M+H]+	C40H64	0.595934	0.777336	0.461598	0.984234	1.40202	1.7391	N/A	N/A	0.145625	0.384445	0.531553	0.263326
γ-carotene	carotenes		536.438	537.4	177.3	0.9618	0.00178973	0.05	positive	[M+H]+	C40H56	0.534955	0.467597	0.365045	0.269783	0.365027	0.441915	0.112109	N/A	N/A	0.0926086	0.110362	0.106806
α-carotene	carotenes		536.438	537.5	123.2	1.06177	0.00197538	0.05	positive	[M+H]+	C40H56	N/A	N/A	N/A	N/A	N/A	N/A	N/A	N/A	N/A	N/A	N/A	N/A
phytofluene	carotenes		542.485	543.5	81.2	1.0148	0.00186716	0.05	positive	[M+H]+	C40H62	N/A	N/A	N/A	N/A	N/A	N/A	N/A	N/A	N/A	N/A	N/A	N/A
ε-carotene	carotenes		536.438	537.6	123.2	1.16177	0.00216103	0.05	positive	[M+H]+	C40H56	N/A	N/A	N/A	N/A	N/A	N/A	N/A	N/A	N/A	N/A	N/A	N/A
lycopene	carotenes		536.438	537.4	81	0.9618	0.00178973	0.05	positive	[M+H]+	C40H56	0.115846	N/A	N/A	N/A	0.186187	N/A	0.0969973	0.0400091	0.154025	N/A	N/A	0.115647
rubixanthin caprate	xanthophylls		706.7	707.7	535.6	1	0.00141303	0.05	positive	[M+H]+	C50H74O2	N/A	N/A	N/A	N/A	N/A	N/A	N/A	N/A	N/A	N/A	N/A	N/A
lutein dipalmitate	xanthophylls		1044.8	1089.8	533.5	45	0.041292	0.05	positive	[M+H-256]+	C72H116O4	0.439202	0.736142	0.463786	N/A	N/A	N/A	N/A	N/A	N/A	0.160332	0.242458	0.226398
violaxanthin-myristate-oleate	xanthophylls		1074.9	1075.9	847.7	1	0.000929454	0.05	positive	[M+H]+	C72H114O6	0.0495319	0.0544245	N/A	N/A	N/A	N/A	0.0190608	0.0192573	0.0169693	N/A	N/A	0.0209611
zeaxanthin dilaurate	xanthophylls		932.9	933.9	533.2	1	0.00107078	0.05	positive	[M+H]+	C64H100O4	0.244385	0.18117	0.158801	N/A	N/A	N/A	N/A	N/A	N/A	N/A	N/A	N/A
violaxanthin myristate	xanthophylls		810.8	811.8	793.7	1	0.00123183	0.05	positive	[M+H]+	C54H82O5	0.535035	0.429708	N/A	N/A	N/A	N/A	N/A	N/A	N/A	N/A	0.307173	N/A
violaxanthin-myristate-palmitate	xanthophylls		1049	1050	793.8	1	0.000952381	0.05	positive	[M+H]+	C70H112O6	N/A	N/A	N/A	N/A	N/A	N/A	0.0391222	0.0216265	N/A	N/A	N/A	0.0160675
zeaxanthin-caprate-laurate	xanthophylls		905.9	906.9	533.6	1	0.00110266	0.05	positive	[M+H]+	C60H121O4	0.0143541	0.00985643	0.0152379	N/A	N/A	N/A	N/A	N/A	N/A	N/A	N/A	N/A
violaxanthin dimyristate	xanthophylls		1020.8	1021.8	793.7	1	0.000978665	0.05	positive	[M+H]+	C68H108O6	N/A	N/A	N/A	N/A	N/A	N/A	N/A	N/A	0.0234324	N/A	N/A	0.0159012
astaxanthin	xanthophylls		596.84	597.3	147.1	0.46	0.000770132	0.05	positive	[M+H]+	C40H52O4	N/A	N/A	N/A	N/A	N/A	N/A	N/A	N/A	N/A	N/A	N/A	N/A
zeaxanthin palmitate	xanthophylls		806.8	807.8	551.5	1	0.00123793	0.05	positive	[M+H]+	C56H86O3	N/A	N/A	N/A	N/A	N/A	N/A	N/A	N/A	N/A	N/A	N/A	N/A
zeaxanthin-laurate-palmitate	xanthophylls		988.9	989.9	533.4	1	0.0010102	0.05	positive	[M+H]+	C68H108O4	N/A	N/A	N/A	N/A	0.0238893	N/A	N/A	N/A	N/A	N/A	0.0139444	N/A
zeaxanthin-palmitate-stearate	xanthophylls		1073.1	1074.1	789.8	1	0.000931012	0.05	positive	[M+H]+	C74H120O4	N/A	N/A	N/A	N/A	0.00699005	0.00620218	N/A	N/A	N/A	N/A	N/A	N/A
rubixanthin laurate	xanthophylls		734.6	735.6	535.4	1	0.00135943	0.05	positive	[M+H]+	C52H78O2	N/A	N/A	N/A	N/A	N/A	N/A	N/A	N/A	N/A	N/A	N/A	N/A
zeaxanthin myristoleate	xanthophylls		776.7	777.7	551.4	1	0.00128584	0.05	positive	[M+H]+	C54H80O3	N/A	N/A	N/A	N/A	N/A	N/A	N/A	N/A	N/A	N/A	N/A	N/A
lutein palmitate	xanthophylls		806.8	789.8	533.5	-17	0.0215244	0.05	positive	[M+H-18]+	C56H86O3	N/A	N/A	N/A	N/A	N/A	N/A	N/A	N/A	N/A	N/A	N/A	N/A
5,6epoxy-lutein-caprate-palmitate	xanthophylls		976.4	965.4	549.4	-11	0.0113942	0.05	positive	[M+H-172]+	C66H104O5	N/A	N/A	N/A	N/A	N/A	N/A	0.0364193	N/A	N/A	N/A	N/A	N/A
5,6epoxy-luttein dilaurate	xanthophylls		948.6	949.6	549.5	1	0.00105307	0.05	positive	[M+H-200]+	C64H100O5	N/A	N/A	0.0550958	0.101577	0.109064	0.0861291	N/A	0.0505027	N/A	0.0555452	0.0447903	N/A
α-cryptoxanthin	xanthophylls		552.43	553.5	123.1	1.07	0.00193315	0.05	positive	[M+H]+	C40H56O	N/A	N/A	N/A	N/A	N/A	N/A	N/A	N/A	N/A	N/A	N/A	N/A
β-citraurin	xanthophylls		432.6	433.3	341.1	0.7	0.00161551	0.05	positive	[M+H]+	C30H40O2	N/A	N/A	N/A	N/A	N/A	N/A	N/A	N/A	N/A	N/A	N/A	N/A
violaxanthin palmitoleate	xanthophylls		836.7	837.7	745.6	1	0.00119374	0.05	positive	[M+H]+	C56H84O5	N/A	N/A	N/A	N/A	N/A	N/A	N/A	N/A	N/A	N/A	N/A	N/A
violaxanthin palmitate	xanthophylls		838.8	839.8	821.8	1	0.00119076	0.05	positive	[M+H]+	C56H86O5	N/A	N/A	N/A	N/A	N/A	N/A	N/A	N/A	N/A	N/A	N/A	N/A
lutein caprate	xanthophylls		722.7	705.7	533.5	-17	0.0240896	0.05	positive	[M+H-18]+	C50H74O3	N/A	N/A	N/A	N/A	N/A	N/A	N/A	N/A	N/A	N/A	N/A	N/A
lutein laurate	xanthophylls		750.5	733.5	533.3	-17	0.0231766	0.05	positive	[M+H-18]+	C52H78O3	N/A	N/A	N/A	N/A	N/A	N/A	N/A	N/A	N/A	N/A	N/A	N/A
lutein stearate	xanthophylls		834.8	817.8	533.5	-17	0.0207875	0.05	positive	[M+H-18]+	C58H90O3	N/A	N/A	N/A	N/A	N/A	N/A	N/A	N/A	N/A	N/A	N/A	N/A
lutein oleate	xanthophylls		832.7	815.7	533.4	-17	0.020841	0.05	positive	[M+H-18]+	C58H88O3	N/A	N/A	N/A	N/A	N/A	N/A	N/A	N/A	N/A	N/A	N/A	N/A
lutein myristate	xanthophylls		778.8	761.8	533.5	-17	0.0223156	0.05	positive	[M+H-18]+	C54H82O3	N/A	N/A	N/A	N/A	N/A	N/A	N/A	N/A	N/A	N/A	N/A	N/A
antheraxanthin	xanthophylls		584.423	585.5	175.4	1.0771	0.00183962	0.05	positive	[M+H]+	C40H56O3	N/A	N/A	N/A	N/A	N/A	N/A	N/A	N/A	N/A	N/A	N/A	N/A
zeaxanthin-laurate-myristate	xanthophylls		961.7	962.7	733.5	1	0.00103875	0.05	positive	[M+H]+	C66H105O4	0.0751539	0.0466642	0.057738	0.00570997	N/A	N/A	0.00270153	N/A	N/A	0.00279998	0.00394932	N/A
capsanthin	xanthophylls		584.871	585.5	109.1	0.629	0.0010743	0.05	positive	[M+H]+	C40H56O3	N/A	N/A	N/A	N/A	N/A	N/A	N/A	N/A	N/A	N/A	N/A	N/A
antheraxanthin dipalmitate	xanthophylls		1060	1061	805	1	0.000942507	0.05	positive	[M+H]+	C72H115O5	0.128897	0.119458	0.08048	0.0557961	0.144042	0.138464	0.0165454	0.0206669	0.022149	0.0592518	0.0692349	0.0558395
lutein dimyristate	xanthophylls		988.8	961.8	533.5	-27	0.0280724	0.05	positive	[M+H-228]+	C68H108O4	1.34963	1.01601	1.07496	1.95205	2.83699	2.54224	0.498099	0.391071	0.416467	0.725196	1.03782	0.84525
violaxanthin dibutyrate	xanthophylls		740.6	741.6	653.5	1	0.00134844	0.05	positive	[M+H]+	C48H68O6	0.0622258	0.0417361	0.0492509	0.0293947	0.0341861	0.0410479	0.0135032	0.0138542	0.014178	0.0104111	0.0137209	0.0136586
violaxanthin-myristate-caprate	xanthophylls		964.7	965.7	947.8	1	0.00103552	0.05	positive	[M+H]+	C64H100O6	26.4045	17.894	19.2263	26.2521	32.7411	34.7224	4.92484	4.24393	4.90219	4.22997	7.39855	5.91395
violaxanthin	xanthophylls		600.418	601.4	221	0.9821	0.00163302	0.05	positive	[M+H]+	C40H56O4	0.0803832	0.0506205	0.0573655	0.186382	0.238141	0.271608	0.0107197	0.00825516	0.00737052	0.0201432	0.0347862	0.0208636
lutein	xanthophylls		568.428	551.5	175.4	-16.928	0.0306945	0.05	positive	[M+H-18]+	C40H56O2	0.16013	0.101842	0.107033	0.176315	1.63182	0.661345	0.095453	0.0923535	0.0811043	0.115048	0.0516987	0.0451636
β-cryptoxanthin	xanthophylls		552.433	553.5	177.4	1.0669	0.00192755	0.05	positive	[M+H]+	C40H56O	6.45323	3.69043	3.66232	3.16919	3.74033	3.87182	0.138216	0.0962996	0.131348	0.29595	0.305749	0.343009
echinenone	xanthophylls		550.9	551.6	203.1	0.7	0.00126904	0.05	positive	[M+H]+	C40H54O	0.113946	0.0594719	0.0594454	0.0378868	0.0575135	0.0498468	0.00056672	0.000528007	0.000851667	0.000995898	0.0019829	0.00105029
lutein dilaurate	xanthophylls		933.5	933.1	533.3	-0.4	0.000428679	0.05	positive	[M+H-201]+	C64H101O4	6.60144	5.97947	5.88586	6.79424	10.654	8.85588	2.54346	2.34053	2.67504	3.58389	4.52109	4.00508
lutein dioleate	xanthophylls		1096.7	1085.7	533.4	-11	0.0101317	0.05	positive	[M+H-282]+	C76H120O4	0.73976	0.595432	0.604385	0.699873	0.811274	0.806018	0.246935	0.191431	0.24801	0.346181	0.417118	0.41474
neochrome palmitate	xanthophylls		838.7	821.7	565.5	-17	0.0206888	0.05	positive	[M+H-18]+	C56H86O5	3.73964	3.21193	3.06097	1.29838	1.56194	1.76399	0.345672	0.31324	0.229946	0.382435	0.724323	0.517736
rubixanthin palmitate	xanthophylls		790.7	791.7	535.4	1	0.0012631	0.05	positive	[M+H]+	C56H86O2	2.97354	3.03263	2.63972	1.30104	1.42162	1.76372	0.551275	0.390177	0.367188	0.616179	0.778098	0.833511
violaxanthin dilaurate	xanthophylls		965.7	966.7	948.8	1	0.00103445	0.05	positive	[M+H]+	C64H101O6	2.82593	2.22001	2.13917	1.87815	2.61355	2.88842	0.69388	0.52364	0.724004	0.74282	1.05444	1.07505
violaxanthin-myristate-laurate	xanthophylls		992.8	993.8	975.7	1	0.00100624	0.05	positive	[M+H]+	C66H104O6	3.01726	2.69637	2.41389	2.74643	2.87109	3.25638	0.683583	0.592119	0.711331	1.06205	1.57246	1.37767
rubixanthin myristate	xanthophylls		762.5	763.5	533.5	1	0.00130976	0.05	positive	[M+H]+	C54H82O2	0.023304	0.0217964	0.0313329	N/A	N/A	0.0290104	N/A	N/A	N/A	N/A	0.00913904	0.0084814
violaxanthin dipalmitate	xanthophylls		1076.9	1077.9	821.7	1	0.00092773	0.05	positive	[M+H]+	C72H116O6	0.156888	0.0888999	0.150147	0.263399	0.240889	0.376687	0.029883	0.0335027	0.0337126	0.0331402	0.0473093	0.0464653
β-cryptoxanthin laurate	xanthophylls		734.8	735.8	535.5	1	0.00135906	0.05	positive	[M+H]+	C52H78O2	62.4206	53.8191	47.9295	13.9937	21.2041	19.8417	5.29192	3.64356	4.76465	4.76618	6.96348	5.51613
β-cryptoxanthin myristate	xanthophylls		762.9	763.9	535.5	1	0.00130907	0.05	positive	[M+H]+	C54H82O2	17.2832	14.8761	13.5345	4.51938	6.50008	5.62504	1.47582	0.863877	1.05118	1.25237	1.77379	1.38624
β-cryptoxanthin palmitate	xanthophylls		790.9	791.9	535.5	1	0.00126279	0.05	positive	[M+H]+	C56H86O2	2.8118	2.09654	2.11238	0.993817	1.39757	1.38808	0.383824	0.337367	0.305248	0.571613	0.803368	0.635266
β-cryptoxanthin oleate	xanthophylls		816.8	817.8	535.4	1	0.00122279	0.05	positive	[M+H]+	C58H88O2	18.7383	17.3616	14.9954	4.0692	4.99992	4.94732	1.55368	1.28773	1.26161	1.55022	1.79531	1.98679
zeaxanthin	xanthophylls		568.428	569.4	477.5	0.972	0.00170706	0.05	positive	[M+H]+	C40H56O2	0.519423	0.431336	0.428991	0.672539	0.769407	0.619345	0.0398995	0.0400574	N/A	0.0705007	0.11303	0.0907283
8'-apo-beta-carotenal	xanthophylls		416.638	417.3	325.3	0.662	0.00158639	0.05	positive	[M+H]+	C30H40O	0.142702	0.0720259	0.0791927	0.0312217	0.0437178	0.051086	0.00415938	N/A	0.00537182	0.00479523	0.00476891	0.00445427
violaxanthin laurate	xanthophylls		800.7	783.7	583.4	-17	0.021692	0.05	positive	[M+H-18]+	C52H80O6	0.19489	0.162478	0.162332	N/A	N/A	N/A	0.0325554	0.0376934	0.0414791	0.0897755	0.139379	0.12037
neoxanthin	xanthophylls		600.418	601.4	565.5	0.9821	0.00163302	0.05	positive	[M+H]+	C40H56O4	0.0246017	0.0150759	0.0179454	0.049385	0.306071	0.0646176	N/A	N/A	N/A	0.0155571	0.0202204	0.0145169
lutein distearate	xanthophylls		1100.9	1150.7	533.5	49.8	0.043278	0.05	positive	[M+H-284]+	C76H124O4	0.286298	0.238811	0.204148	0.275703	0.21249	0.267302	N/A	0.0378597	0.0352335	N/A	0.0593281	N/A
canthaxanthin	xanthophylls		564.8	565.5	203.3	0.7	0.00123784	0.05	positive	[M+H]+	C40H52O2	0.00313968	0.00187398	0.00182345	0.00491281	0.00624765	0.0123875	N/A	N/A	N/A	0.000165303	N/A	0.000202013
violaxanthin dioleate	xanthophylls		1128.9	1129.9	829.8	1	0.000885034	0.05	positive	[M+H]+	C76H120O6	0.0583574	0.0547578	0.0859559	0.0279748	0.0292268	0.0415086	0.0288754	0.0245557	0.0153902	N/A	0.0215318	0.020611
zeaxanthin dimyristate	xanthophylls		989	990	761.8	1	0.0010101	0.05	positive	[M+H]+	C68H108O4	0.215278	0.110646	0.138171	N/A	N/A	N/A	0.00524747	N/A	N/A	0.00725928	0.0154298	0.00648179
zeaxanthin-myristate-palmitate	xanthophylls		1017.1	1018.1	533.6	1	0.000982222	0.05	positive	[M+H]+	C70H112O4	0.0800475	0.0532264	0.0699681	0.00496238	0.0068535	N/A	0.00343644	N/A	0.00186453	N/A	0.00507036	N/A
zeaxanthin-oleate-palmitate	xanthophylls		1070.9	1071.9	789.8	1	0.000932923	0.05	positive	[M+H]+	C74H118O4	0.296734	0.18697	0.236246	0.00692444	0.0149138	N/A	N/A	N/A	N/A	0.00552289	0.00782371	0.00485256
zeaxanthin dipalmitate	xanthophylls		1045.1	1048.5	533.5	3.4	0.00324273	0.05	positive	[M+H-256]+	C72H116O4	0.588004	0.435117	0.496298	0.546697	0.710247	0.6344	0.102803	0.0572229	0.0771376	0.136449	0.192115	0.139293
capsorubin	xanthophylls		600.42	601.4	109	0.98	0.00162953	0.05	positive	[M+H]+	C40H56O4	N/A	N/A	N/A	N/A	N/A	N/A	N/A	N/A	N/A	N/A	N/A	N/A
Note: N/A means that the substance is not detected in this program, the reason may be that the content of the substance in the sample is lower than the detection limit of the instrument or the substance is not contained in the sample.

## Sheet: S8
Table S8 Proportion of different types of carotenoids of total content
Compounds	DWX-3x-FR	HJWH_No-1-FR	WHZY-FR	HYWH_No-1-FR
β-cryptoxanthin laurate	0.285707	0.123998	0.218724	0.199459
β-carotene	0.272807	0.389252	0.0774689	0.0885682
violaxanthin-myristate-caprate	0.110554	0.211131	0.222072	0.202891
β-cryptoxanthin oleate	0.0889223	0.0315774	0.0680618	0.0616721
β-cryptoxanthin myristate	0.0795219	0.0374982	0.0525862	0.0510324
lutein dilaurate	0.0321381	0.0592602	0.14277	0.140061
β-cryptoxanthin	0.0240268	0.0242891	0.00869286	0.0109262
neochrome palmitate	0.017425	0.0104181	0.0153673	0.0187884
rubixanthin palmitate	0.0150466	0.0101073	0.0228038	0.0257659
violaxanthin-myristate-laurate	0.0141445	0.0199919	0.0392725	0.0464037
violaxanthin dilaurate	0.0125044	0.0166266	0.0330461	0.0332203
β-cryptoxanthin palmitate	0.0122183	0.0085147	0.0201588	0.0232499
lutein dimyristate	0.00598774	0.0165165	0.0254467	0.0301664
lutein dioleate	0.00337549	0.00522031	0.013043	0.0136248
(E/Z)-phytoene	0.00319326	0.00929394	0.00880033	0.0136397
lutein dipalmitate	0.00285261	0	0.00266187	0.007277
zeaxanthin dipalmitate	0.00264428	0.00426098	0.00449603	0.00541109
zeaxanthin	0.00240121	0.00464385	0.00183551	0.00317199
γ-carotene	0.00238006	0.00242574	0.00153751	0.00358278
violaxanthin myristate	0.00167896	0	0	0.00355267
lutein distearate	0.00126914	0.00170204	0.00121351	0.00068617
zeaxanthin-oleate-palmitate	0.00125295	4.9199e-05	9.1692e-05	0.000210486
zeaxanthin dilaurate	0.00101697	0	0	0
violaxanthin laurate	0.000904446	0	0.00280491	0.00404249
zeaxanthin dimyristate	0.000807675	0	0.00012052	0.000337381
violaxanthin dipalmitate	0.000689054	0.00198473	0.00166612	0.00146786
lutein	0.000642187	0.00556344	0.00478982	0.00245089
antheraxanthin dipalmitate	0.000572279	0.000762154	0.00169455	0.00213186
8'-apo-beta-carotenal	0.000511516	0.000283921	0.000168795	0.000162133
echinenone	0.000405257	0.000327225	3.94397e-05	4.65992e-05
zeaxanthin-myristate-palmitate	0.000353706	2.66198e-05	3.09552e-05	5.86422e-05
violaxanthin dioleate	0.000346448	0.000222383	0.00066319	0.00048741
violaxanthin	0.000327823	0.0015683	0.000593842	0.0008766
zeaxanthin-laurate-myristate	0.000312486	1.28639e-05	4.64858e-05	7.80604e-05
violaxanthin dibutyrate	0.00026664	0.000235716	0.000638243	0.000437075
lycopene	0.000201609	0.000419458	0.00322139	0.00133754
violaxanthin-myristate-oleate	0.000180918	0	0.00060144	0.00024243
rubixanthin myristate	0.000133019	6.5357e-05	0	0.000203793
neoxanthin	0.000100283	0.000946377	0.000258282	0.00058169
5,6epoxy-luttein dilaurate	9.58845e-05	0.000668589	0.00176063	0.00116045
zeaxanthin-caprate-laurate	6.8653e-05	0	0	0
canthaxanthin	1.18988e-05	5.30509e-05	2.74439e-06	4.24827e-06
violaxanthin-myristate-palmitate	0	0	0.000359047	0.000185832
violaxanthin dimyristate	0	0	0.00038903	0.000183909
zeaxanthin-laurate-palmitate	0	5.38199e-05	0	0.000161277
zeaxanthin-palmitate-stearate	0	2.97206e-05	0	0

## Sheet: S9
Table S9 Colour values of 4 seedless loquat cultivars at the FR stage
Cultivar Name	L*				a*				b*				c				h				CCI
DWX-3x-FR	68.5165	±	1.38364	b	24.4305	±	1.33414	a	64.593	±	0.78452	a	72.776	±	1.09775	b	-2.73825	±	1.25618	ab	5.54282	±	0.455707	a
HJWH No.1-FR	66.8634	±	1.52806	b	24.1111	±	0.538488	a	69.8394	±	1.59286	a	71.0871	±	1.40303	b	-5.24526	±	1.54743	b	5.18122	±	0.28363	a
WHZY-FR	90.1877	±	3.0493	a	3.2276	±	1.53923	b	25.0798	±	5.63314	b	90.2765	±	2.97666	a	1.28171	±	2.03159	a	1.30516	±	0.388354	b
HYWH No.1-FR	88.8461	±	2.22387	a	5.60903	±	0.950105	b	33.7862	±	4.29545	b	89.0361	±	2.16379	a	-0.892298	±	1.1581	ab	1.85436	±	0.158356	b
Note:
Data are expressed as the means of triplicate samples.
Different lowercase letters between columns represent significant differences between cultivars (P < 0.05).
CCI(Colour Contribution Index) = 1000 × a*/(L*×b*)

## Sheet: S10
Table S10 Correlation matrix among carotenoids content and colour values (L*, a*, b*, c, h, and CCI).
Compounds	L*		a*		b*		c		h		CCI
β-carotene	-0.99939	**	0.994054	**	0.9888	*	-0.999343	**	-0.900608		0.986493
(E/Z)-phytoene	-0.8213		0.788585		0.854812		-0.829633		-0.958709		0.755218
γ-carotene	-0.963409		0.980831		0.957238		-0.960525		-0.820551		0.990549	**
lycopene	0.0477531		-0.121472		-0.105019		0.0429728		0.0364351		-0.171401
lutein dipalmitate	-0.294363		0.36334		0.280549		-0.283102		-0.0380387		0.417145
violaxanthin-myristate-oleate	-0.243082		0.298116		0.181722		-0.228981		0.131112		0.347182
zeaxanthin dilaurate	-0.532359		0.584503		0.488423		-0.520522		-0.202028		0.627822
violaxanthin myristate	-0.382044		0.448937		0.370598		-0.371347		-0.132506		0.500422
violaxanthin-myristate-palmitate	0.985468	*	-0.992625	**	-0.99437	**	0.985601		0.919347		-0.992428	**
zeaxanthin-caprate-laurate	-0.532359		0.584503		0.488423		-0.520522		-0.202028		0.627822
violaxanthin dimyristate	0.974285	*	-0.983813	*	-0.99007	**	0.974773	*	0.92572		-0.984663	*
zeaxanthin-laurate-palmitate	-0.311704		0.27729		0.400984		-0.32582		-0.680611		0.238172
zeaxanthin-palmitate-stearate	-0.619605		0.565993		0.645934		-0.630165		-0.805244		0.518251
5,6epoxy-luttein dilaurate	-0.438841		0.377874		0.469914		-0.450895		-0.674408		0.324699
zeaxanthin-laurate-myristate	-0.537335		0.590035		0.495626		-0.525645		-0.212587		0.633489
antheraxanthin dipalmitate	-0.968009		0.976635		0.988964		-0.969151		-0.939739		0.976181
lutein dimyristate	-0.797181		0.762645		0.832972		-0.806002		-0.94906		0.7277
violaxanthin dibutyrate	-0.913961		0.935492		0.883919		-0.908045		-0.683642		0.951559	*
violaxanthin-myristate-caprate	-0.963188	*	0.943085		0.967674	*	-0.966792	*	-0.957894	*	0.92239
violaxanthin	-0.768474		0.725733		0.792817		-0.777306		-0.906388		0.685963
lutein	-0.657495		0.604661		0.678523		-0.667413		-0.820274		0.557994
β-cryptoxanthin	-0.972047	*	0.983617	*	0.952188	*	-0.968616	*	-0.798418		0.990435	**
echinenone	-0.929777		0.949296		0.902401		-0.924426		-0.712636	*	0.963401
lutein dilaurate	-0.920568	*	0.900381	*	0.946149	*	-0.926318	*	-0.989653		0.877236
lutein dioleate	-0.967458		0.961397		0.989278		-0.970803		-0.981962		0.949448
neochrome palmitate	-0.81647		0.852692		0.788763		-0.80865		-0.561729		0.880329
rubixanthin palmitate	-0.820809		0.857964		0.797956		-0.81335		-0.579501		0.885708
violaxanthin dilaurate	-0.996128	**	0.998286	**	0.997096	**	-0.996176	**	-0.916091		0.995135	**
violaxanthin-myristate-laurate	-0.984337	*	0.985615	*	0.998541	*	-0.985855	*	-0.952054	*	0.980212	*
rubixanthin myristate	-0.751363		0.797772		0.73974		-0.743695		-0.528071		0.831645
violaxanthin dipalmitate	-0.865253		0.830008		0.879517		-0.872005		-0.94147		0.796833
β-cryptoxanthin laurate	-0.739388		0.780352		0.703115		-0.729994		-0.449014		0.813082
β-cryptoxanthin myristate	-0.766812		0.805705		0.731805		-0.757852		-0.484176		0.836543
β-cryptoxanthin palmitate	-0.824761		0.86213		0.804442		-0.81753		-0.591075		0.889711
β-cryptoxanthin oleate	-0.69044		0.734841		0.65251		-0.68037		-0.388986		0.770671
zeaxanthin	-0.968115	*	0.950443	*	0.974929	*	-0.971607	*	-0.963663	*	0.931325
8'-apo-beta-carotenal	-0.828444		0.861155		0.794612		-0.820511		-0.561725		0.886763
violaxanthin laurate	0.034661	*	0.040018	*	-0.0370248	*	0.0456646	*	0.242421		0.0983962
neoxanthin	-0.667886		0.619813		0.700507		-0.678301		-0.855879		0.575368
lutein distearate	-0.997993	**	0.994353	**	0.982253	*	-0.997178	**	-0.877427		0.988746	*
canthaxanthin	-0.815658		0.774773		0.831286		-0.823348		-0.915605		0.73729
violaxanthin dioleate	-0.804481		0.839511		0.769498		-0.79609		-0.529472		0.867172
zeaxanthin dimyristate	-0.501198		0.556347		0.46147		-0.489347		-0.17927		0.60163
zeaxanthin-myristate-palmitate	-0.566212		0.617322		0.524359		-0.554745		-0.243049		0.659424
zeaxanthin-oleate-palmitate	-0.544172		0.596397		0.502124		-0.532519		-0.219042		0.639492
zeaxanthin dipalmitate	-0.988441	*	0.978945	*	0.993705	**	-0.990602	**	-0.955032		0.966264	*
Total	-0.96581	*	0.979702	*	0.946841		-0.962134	*	-0.78936		0.988241	*
Note:
Pearson’s correlation coefficients.
* and **, significant at P＜0.05 or 0.01, respectively.

[truncated: 3 more sheets: S11, S12, S13]
